# Supplementary material for: RTN3 inhibits RIG-I-mediated antiviral responses by impairing TRIM25-mediated K63-linked polyubiquitination
Source: eLife. 2021 Jul 27;10:e68958. doi: 10.7554/eLife.68958 (PMC8315805; doi:10.7554/eLife.68958)
Supplement: Figure 1—source data 1. [file elife-68958-fig1-data1.zip]

Archive with 102 entries (85 files):
- Figure 1ΓÇôsource data 1/
- __MACOSX/._Figure 1ΓÇôsource data 1
- Figure 1ΓÇôsource data 1/.DS_Store
- __MACOSX/Figure 1ΓÇôsource data 1/._.DS_Store
- Figure 1ΓÇôsource data 1/Figure 1 uncropped blots with bands labelled .ai
- __MACOSX/Figure 1ΓÇôsource data 1/._Figure 1 uncropped blots with bands labelled .ai
- Figure 1ΓÇôsource data 1/Figure 1 full raw unedited blots files/
- __MACOSX/Figure 1ΓÇôsource data 1/._Figure 1 full raw unedited blots files
- Figure 1ΓÇôsource data 1/Figure 1 full raw unedited blots files/original_files for D/
- __MACOSX/Figure 1ΓÇôsource data 1/Figure 1 full raw unedited blots files/._original_files for D
- Figure 1ΓÇôsource data 1/Figure 1 full raw unedited blots files/.DS_Store
- __MACOSX/Figure 1ΓÇôsource data 1/Figure 1 full raw unedited blots files/._.DS_Store
- Figure 1ΓÇôsource data 1/Figure 1 full raw unedited blots files/original_files for F/
- __MACOSX/Figure 1ΓÇôsource data 1/Figure 1 full raw unedited blots files/._original_files for F
- Figure 1ΓÇôsource data 1/Figure 1 full raw unedited blots files/original_files for A/
- __MACOSX/Figure 1ΓÇôsource data 1/Figure 1 full raw unedited blots files/._original_files for A
- Figure 1ΓÇôsource data 1/Figure 1 full raw unedited blots files/original_files for D/.DS_Store
- __MACOSX/Figure 1ΓÇôsource data 1/Figure 1 full raw unedited blots files/original_files for D/._.DS_Store
- Figure 1ΓÇôsource data 1/Figure 1 full raw unedited blots files/original_files for D/2020-10-04-165218/
- __MACOSX/Figure 1ΓÇôsource data 1/Figure 1 full raw unedited blots files/original_files for D/._2020-10-04-165218
- Figure 1ΓÇôsource data 1/Figure 1 full raw unedited blots files/original_files for D/2020-10-08-122531/
- __MACOSX/Figure 1ΓÇôsource data 1/Figure 1 full raw unedited blots files/original_files for D/._2020-10-08-122531
- Figure 1ΓÇôsource data 1/Figure 1 full raw unedited blots files/original_files for F/2021-05-31-170518/
- __MACOSX/Figure 1ΓÇôsource data 1/Figure 1 full raw unedited blots files/original_files for F/._2021-05-31-170518
- Figure 1ΓÇôsource data 1/Figure 1 full raw unedited blots files/original_files for F/.DS_Store
- __MACOSX/Figure 1ΓÇôsource data 1/Figure 1 full raw unedited blots files/original_files for F/._.DS_Store
- Figure 1ΓÇôsource data 1/Figure 1 full raw unedited blots files/original_files for F/2021-05-27-203312/
- __MACOSX/Figure 1ΓÇôsource data 1/Figure 1 full raw unedited blots files/original_files for F/._2021-05-27-203312
- Figure 1ΓÇôsource data 1/Figure 1 full raw unedited blots files/original_files for A/.DS_Store
- __MACOSX/Figure 1ΓÇôsource data 1/Figure 1 full raw unedited blots files/original_files for A/._.DS_Store
- Figure 1ΓÇôsource data 1/Figure 1 full raw unedited blots files/original_files for A/2020-07-12-220945/
- __MACOSX/Figure 1ΓÇôsource data 1/Figure 1 full raw unedited blots files/original_files for A/._2020-07-12-220945
- Figure 1ΓÇôsource data 1/Figure 1 full raw unedited blots files/original_files for A/2020-07-14-202059/
- __MACOSX/Figure 1ΓÇôsource data 1/Figure 1 full raw unedited blots files/original_files for A/._2020-07-14-202059
- Figure 1ΓÇôsource data 1/Figure 1 full raw unedited blots files/original_files for D/2020-10-04-165218/700.TIF
- Figure 1ΓÇôsource data 1/Figure 1 full raw unedited blots files/original_files for D/2020-10-04-165218/.DS_Store
- __MACOSX/Figure 1ΓÇôsource data 1/Figure 1 full raw unedited blots files/original_files for D/2020-10-04-165218/._.DS_Store
- Figure 1ΓÇôsource data 1/Figure 1 full raw unedited blots files/original_files for D/2020-10-04-165218/2020-10-04-165218_a-Actin_TH.jpg
- Figure 1ΓÇôsource data 1/Figure 1 full raw unedited blots files/original_files for D/2020-10-04-165218/2020-10-04-165218.log
- Figure 1ΓÇôsource data 1/Figure 1 full raw unedited blots files/original_files for D/2020-10-04-165218/2020-10-04-165218.scn
- Figure 1ΓÇôsource data 1/Figure 1 full raw unedited blots files/original_files for D/2020-10-04-165218/800.TIF
- Figure 1ΓÇôsource data 1/Figure 1 full raw unedited blots files/original_files for D/2020-10-04-165218/a-Actin/
- __MACOSX/Figure 1ΓÇôsource data 1/Figure 1 full raw unedited blots files/original_files for D/2020-10-04-165218/._a-Actin
- Figure 1ΓÇôsource data 1/Figure 1 full raw unedited blots files/original_files for D/2020-10-08-122531/700.TIF
- Figure 1ΓÇôsource data 1/Figure 1 full raw unedited blots files/original_files for D/2020-10-08-122531/2020-10-08-122531.scn
- Figure 1ΓÇôsource data 1/Figure 1 full raw unedited blots files/original_files for D/2020-10-08-122531/2020-10-08-122531_a-RT3_TH.jpg
- Figure 1ΓÇôsource data 1/Figure 1 full raw unedited blots files/original_files for D/2020-10-08-122531/2020-10-08-122531.log
- Figure 1ΓÇôsource data 1/Figure 1 full raw unedited blots files/original_files for D/2020-10-08-122531/800.TIF
- Figure 1ΓÇôsource data 1/Figure 1 full raw unedited blots files/original_files for D/2020-10-08-122531/a-RT3/
- __MACOSX/Figure 1ΓÇôsource data 1/Figure 1 full raw unedited blots files/original_files for D/2020-10-08-122531/._a-RT3
- Figure 1ΓÇôsource data 1/Figure 1 full raw unedited blots files/original_files for F/2021-05-31-170518/700.TIF
- Figure 1ΓÇôsource data 1/Figure 1 full raw unedited blots files/original_files for F/2021-05-31-170518/2021-05-31-170518.log
- Figure 1ΓÇôsource data 1/Figure 1 full raw unedited blots files/original_files for F/2021-05-31-170518/2021-05-31-170518_VSV PBMCs RT3_TH.jpg
- Figure 1ΓÇôsource data 1/Figure 1 full raw unedited blots files/original_files for F/2021-05-31-170518/800.TIF
- Figure 1ΓÇôsource data 1/Figure 1 full raw unedited blots files/original_files for F/2021-05-31-170518/VSV PBMCs RT3/
- __MACOSX/Figure 1ΓÇôsource data 1/Figure 1 full raw unedited blots files/original_files for F/2021-05-31-170518/._VSV PBMCs RT3
- Figure 1ΓÇôsource data 1/Figure 1 full raw unedited blots files/original_files for F/2021-05-31-170518/2021-05-31-170518.scn
- Figure 1ΓÇôsource data 1/Figure 1 full raw unedited blots files/original_files for F/2021-05-27-203312/700.TIF
- Figure 1ΓÇôsource data 1/Figure 1 full raw unedited blots files/original_files for F/2021-05-27-203312/2021-05-27-203312.log
- Figure 1ΓÇôsource data 1/Figure 1 full raw unedited blots files/original_files for F/2021-05-27-203312/2021-05-27-203312_ACTIN_TH.jpg
- Figure 1ΓÇôsource data 1/Figure 1 full raw unedited blots files/original_files for F/2021-05-27-203312/ACTIN/
- __MACOSX/Figure 1ΓÇôsource data 1/Figure 1 full raw unedited blots files/original_files for F/2021-05-27-203312/._ACTIN
- Figure 1ΓÇôsource data 1/Figure 1 full raw unedited blots files/original_files for F/2021-05-27-203312/800.TIF
- Figure 1ΓÇôsource data 1/Figure 1 full raw unedited blots files/original_files for F/2021-05-27-203312/2021-05-27-203312.scn
- Figure 1ΓÇôsource data 1/Figure 1 full raw unedited blots files/original_files for A/2020-07-12-220945/700.TIF
- Figure 1ΓÇôsource data 1/Figure 1 full raw unedited blots files/original_files for A/2020-07-12-220945/2020-07-12-220945.log
- Figure 1ΓÇôsource data 1/Figure 1 full raw unedited blots files/original_files for A/2020-07-12-220945/a-RT3 Actin/
- __MACOSX/Figure 1ΓÇôsource data 1/Figure 1 full raw unedited blots files/original_files for A/2020-07-12-220945/._a-RT3 Actin
- Figure 1ΓÇôsource data 1/Figure 1 full raw unedited blots files/original_files for A/2020-07-12-220945/2020-07-12-220945.scn
- __MACOSX/Figure 1ΓÇôsource data 1/Figure 1 full raw unedited blots files/original_files for A/2020-07-12-220945/._2020-07-12-220945.scn
- Figure 1ΓÇôsource data 1/Figure 1 full raw unedited blots files/original_files for A/2020-07-12-220945/800.TIF
- Figure 1ΓÇôsource data 1/Figure 1 full raw unedited blots files/original_files for A/2020-07-12-220945/2020-07-12-220945_a-RT3 Actin_TH.jpg
- __MACOSX/Figure 1ΓÇôsource data 1/Figure 1 full raw unedited blots files/original_files for A/2020-07-12-220945/._2020-07-12-220945_a-RT3 Actin_TH.jpg
- Figure 1ΓÇôsource data 1/Figure 1 full raw unedited blots files/original_files for A/2020-07-14-202059/700.TIF
- __MACOSX/Figure 1ΓÇôsource data 1/Figure 1 full raw unedited blots files/original_files for A/2020-07-14-202059/._700.TIF
- Figure 1ΓÇôsource data 1/Figure 1 full raw unedited blots files/original_files for A/2020-07-14-202059/2020-07-14-202059_a-RT3 TNFa pIC VSV_TH.jpg
- __MACOSX/Figure 1ΓÇôsource data 1/Figure 1 full raw unedited blots files/original_files for A/2020-07-14-202059/._2020-07-14-202059_a-RT3 TNFa pIC VSV_TH.jpg
- Figure 1ΓÇôsource data 1/Figure 1 full raw unedited blots files/original_files for A/2020-07-14-202059/a-RT3 TNFa pIC VSV/
- __MACOSX/Figure 1ΓÇôsource data 1/Figure 1 full raw unedited blots files/original_files for A/2020-07-14-202059/._a-RT3 TNFa pIC VSV
- Figure 1ΓÇôsource data 1/Figure 1 full raw unedited blots files/original_files for A/2020-07-14-202059/2020-07-14-202059.scn
- __MACOSX/Figure 1ΓÇôsource data 1/Figure 1 full raw unedited blots files/original_files for A/2020-07-14-202059/._2020-07-14-202059.scn
- Figure 1ΓÇôsource data 1/Figure 1 full raw unedited blots files/original_files for A/2020-07-14-202059/2020-07-14-202059.log
- Figure 1ΓÇôsource data 1/Figure 1 full raw unedited blots files/original_files for A/2020-07-14-202059/800.TIF
- __MACOSX/Figure 1ΓÇôsource data 1/Figure 1 full raw unedited blots files/original_files for A/2020-07-14-202059/._800.TIF
- Figure 1ΓÇôsource data 1/Figure 1 full raw unedited blots files/original_files for D/2020-10-04-165218/a-Actin/Analysis.data
- Figure 1ΓÇôsource data 1/Figure 1 full raw unedited blots files/original_files for D/2020-10-04-165218/a-Actin/SizeStdNet.data
- Figure 1ΓÇôsource data 1/Figure 1 full raw unedited blots files/original_files for D/2020-10-04-165218/a-Actin/Experiment.data
- Figure 1ΓÇôsource data 1/Figure 1 full raw unedited blots files/original_files for D/2020-10-08-122531/a-RT3/Analysis.data
- Figure 1ΓÇôsource data 1/Figure 1 full raw unedited blots files/original_files for D/2020-10-08-122531/a-RT3/SizeStdNet.data
- Figure 1ΓÇôsource data 1/Figure 1 full raw unedited blots files/original_files for D/2020-10-08-122531/a-RT3/Experiment.data
- Figure 1ΓÇôsource data 1/Figure 1 full raw unedited blots files/original_files for F/2021-05-31-170518/VSV PBMCs RT3/Analysis.data
- Figure 1ΓÇôsource data 1/Figure 1 full raw unedited blots files/original_files for F/2021-05-31-170518/VSV PBMCs RT3/SizeStdNet.data
- Figure 1ΓÇôsource data 1/Figure 1 full raw unedited blots files/original_files for F/2021-05-31-170518/VSV PBMCs RT3/Experiment.data
- Figure 1ΓÇôsource data 1/Figure 1 full raw unedited blots files/original_files for F/2021-05-27-203312/ACTIN/Analysis.data
- Figure 1ΓÇôsource data 1/Figure 1 full raw unedited blots files/original_files for F/2021-05-27-203312/ACTIN/SizeStdNet.data
- Figure 1ΓÇôsource data 1/Figure 1 full raw unedited blots files/original_files for F/2021-05-27-203312/ACTIN/Experiment.data
- Figure 1ΓÇôsource data 1/Figure 1 full raw unedited blots files/original_files for A/2020-07-12-220945/a-RT3 Actin/Analysis.data
- Figure 1ΓÇôsource data 1/Figure 1 full raw unedited blots files/original_files for A/2020-07-12-220945/a-RT3 Actin/SizeStdNet.data
- Figure 1ΓÇôsource data 1/Figure 1 full raw unedited blots files/original_files for A/2020-07-12-220945/a-RT3 Actin/Experiment.data
- Figure 1ΓÇôsource data 1/Figure 1 full raw unedited blots files/original_files for A/2020-07-14-202059/a-RT3 TNFa pIC VSV/Analysis.data
- Figure 1ΓÇôsource data 1/Figure 1 full raw unedited blots files/original_files for A/2020-07-14-202059/a-RT3 TNFa pIC VSV/SizeStdNet.data
- Figure 1ΓÇôsource data 1/Figure 1 full raw unedited blots files/original_files for A/2020-07-14-202059/a-RT3 TNFa pIC VSV/Experiment.data
