# Supplementary material for: RTN3 inhibits RIG-I-mediated antiviral responses by impairing TRIM25-mediated K63-linked polyubiquitination
Source: eLife. 2021 Jul 27;10:e68958. doi: 10.7554/eLife.68958 (PMC8315805; doi:10.7554/eLife.68958)
Supplement: Figure 1—figure supplement 1—source data 1. [file elife-68958-fig1-figsupp1-data1.zip › Figure 1-figure supplement 1ΓÇôsource data 1/Figure 1-figure supplement 1 full raw unedited blots files/original_files for H/2021-02-24-133604/2021-02-24-133604.log]

02-23 21:13:13 scand: INFO **** BEGIN-SCAN: GROUP='odyssey', SCAN='2021-02-24-133604' ****
02-23 21:13:13 scand: INFO Serial Number: ODY-2447
02-23 21:13:13 scand: INFO Microscope Serial Number: 0912-10070
02-23 21:13:13 scand: INFO Software Version: 2.1.15
02-23 21:13:13 scand: INFO New doc is: <new><in><scangroup>odyssey</scangroup><scan>2021-02-24-133604</scan><channel>700 800</channel><focus>0</focus><resolution>84</resolution><quality>medium</quality><intensity700>2.5</intensity700><intensity800>4</intensity800><size><x0>0</x0><y0>0</y0><x1>7</x1><y1>6</y1></size><comment/></in></new>
02-23 21:13:13 scand: INFO res='2', speed='2'
02-23 21:13:13 scand: INFO ScandScanner: bandwidth=1200Hz
02-23 21:13:13 scand: INFO ScandScanner: filter_filename=/usr/local/licor/dsp1200Hz_rev2.hex
02-23 21:13:13 scand: INFO DSPDriver::SetMargin: left=0, right=640
02-23 21:13:13 scand: INFO XYZScanStrategy::Init: initialize analog driver
02-23 21:13:13 scand: INFO XYZScanStrategy::Init: initialize DSP driver ... left=0, right=3308
02-23 21:13:13 scand: INFO DSPDriver::SetMargin: left=0, right=3308
02-23 21:13:13 scand: INFO XYZScanStrategy::Init:  left=-387 right=3695 top=0 bottom=2835
02-23 21:13:13 scand: INFO XYZScanStrategy::Init : gain700=0 volts700=165.957 gain800=1 volts800=155.703
02-23 21:13:13 scand: INFO ScandScanner::do_scan: two channels
02-23 21:13:13 paneld: INFO testState: transition from 'init' to 'pause'
02-23 21:13:13 python:  INFO ageOffDataFiles:  Space Requested:  10485760L  Space Available:  62620475392L
02-23 21:13:15 paneld: INFO testState: transition from 'pause' to 'scan'
02-23 21:13:15 scand: INFO Lid opened; Scan paused.
02-23 21:13:15 paneld: INFO testState: transition from 'scan' to 'pause'
02-23 21:13:24 paneld: INFO testState: transition from 'pause' to 'scan'
02-23 21:18:52 scand: INFO cmd='/usr/local/bin/plot-laser-log-file'
02-23 21:18:53 scand: INFO plot-laser-log-file: sn='0912-10070'
02-23 21:18:53 scand: INFO plot-laser-log-file: laser data file='/home/laserlog/laser'
02-23 21:18:53 scand: INFO plot-laser-log-file: laser graphic file='/home/laserlog/laser.png'
02-23 21:18:53 scand: INFO plot-laser-log-file: max current: 700=53.3, 800=32.2
02-23 21:18:53 scand: INFO plot-laser-log-file: MAX: X=1875383, YMin=0, YMax=59
02-23 21:18:53 scand: INFO plot-laser-log-file::plot: hours=520.9
02-23 21:18:53 scand: INFO plot-laser-log-file::plot: X as hours=521
02-23 21:18:53 scand: INFO plot-laser-log-file::plot: exponent=2.71683772329952
02-23 21:18:53 scand: INFO plot-laser-log-file::plot: ceil exponent=3
02-23 21:18:53 scand: INFO plot-laser-log-file::plot: NX=3, XX=1000
02-23 21:18:53 scand: INFO plot-laser-log-file::plot: left=59, top=366, right=1061, bottom=64
02-23 21:18:53 scand: INFO
02-23 21:18:53 scand: INFO Laser graphic generation required 1 seconds
02-23 21:18:53 scand: INFO **** END-SCAN: GROUP='odyssey', SCAN='2021-02-24-133604' ****
