# Supplementary material for: RTN3 inhibits RIG-I-mediated antiviral responses by impairing TRIM25-mediated K63-linked polyubiquitination
Source: eLife. 2021 Jul 27;10:e68958. doi: 10.7554/eLife.68958 (PMC8315805; doi:10.7554/eLife.68958)
Supplement: Figure 1—figure supplement 1—source data 1. [file elife-68958-fig1-figsupp1-data1.zip › Figure 1-figure supplement 1ΓÇôsource data 1/Figure 1-figure supplement 1 full raw unedited blots files/original_files for H/2021-02-24-133604/2021-02-24-133604.scn]

#Properties Updated
#Wed Feb 24 14:43:48 CST 2021
NumImageNames=2
FocusOffset=0
ImageSetNames=
ExperimentNames=a-HA RT3 input
ScannerName=LI-COR Odyssey (ODY-2447)
FileType=LI-COR LI2D SCAN File
ApplicationName=Odyssey
ImageSetNumbers=
Name=2021-02-24-133604
ScanIntensity700=2.5
ScanArea=0.0,0.0 to 6.0,7.0
Comments=
NumImageSetNames=0
ScanDate=2021, 1, 24
FileVersion=SCAN VERSION 1.7
NumExperimentNames=1
ScanChannels=700 800
NumImageSetNumbers=0
ScanResolution=84.64329
BarCode=
ScanGroup=odyssey
ImageNames=700.TIF, 800.TIF
ScanQuality=medium
ScanIntensity800=4
ScannerScanName=2021-02-24-133604
