# Supplementary material for: RTN3 inhibits RIG-I-mediated antiviral responses by impairing TRIM25-mediated K63-linked polyubiquitination
Source: eLife. 2021 Jul 27;10:e68958. doi: 10.7554/eLife.68958 (PMC8315805; doi:10.7554/eLife.68958)
Supplement: Figure 2—source data 1. [file elife-68958-fig2-data1.zip]

Archive with 126 entries (108 files):
- Figure 2ΓÇôsource data 1/
- __MACOSX/._Figure 2ΓÇôsource data 1
- Figure 2ΓÇôsource data 1/.DS_Store
- __MACOSX/Figure 2ΓÇôsource data 1/._.DS_Store
- Figure 2ΓÇôsource data 1/Figure 2 uncropped blots with bands labelled .ai
- __MACOSX/Figure 2ΓÇôsource data 1/._Figure 2 uncropped blots with bands labelled .ai
- Figure 2ΓÇôsource data 1/Figure 2 full raw unedited blots files/
- __MACOSX/Figure 2ΓÇôsource data 1/._Figure 2 full raw unedited blots files
- Figure 2ΓÇôsource data 1/Figure 2 full raw unedited blots files/2021-03-06-211645/
- __MACOSX/Figure 2ΓÇôsource data 1/Figure 2 full raw unedited blots files/._2021-03-06-211645
- Figure 2ΓÇôsource data 1/Figure 2 full raw unedited blots files/.DS_Store
- __MACOSX/Figure 2ΓÇôsource data 1/Figure 2 full raw unedited blots files/._.DS_Store
- Figure 2ΓÇôsource data 1/Figure 2 full raw unedited blots files/2021-03-17-192520/
- __MACOSX/Figure 2ΓÇôsource data 1/Figure 2 full raw unedited blots files/._2021-03-17-192520
- Figure 2ΓÇôsource data 1/Figure 2 full raw unedited blots files/2020-08-31-213817/
- __MACOSX/Figure 2ΓÇôsource data 1/Figure 2 full raw unedited blots files/._2020-08-31-213817
- Figure 2ΓÇôsource data 1/Figure 2 full raw unedited blots files/2021-03-11-192357/
- __MACOSX/Figure 2ΓÇôsource data 1/Figure 2 full raw unedited blots files/._2021-03-11-192357
- Figure 2ΓÇôsource data 1/Figure 2 full raw unedited blots files/2021-03-11-193735/
- __MACOSX/Figure 2ΓÇôsource data 1/Figure 2 full raw unedited blots files/._2021-03-11-193735
- Figure 2ΓÇôsource data 1/Figure 2 full raw unedited blots files/2021-03-14-184539/
- __MACOSX/Figure 2ΓÇôsource data 1/Figure 2 full raw unedited blots files/._2021-03-14-184539
- Figure 2ΓÇôsource data 1/Figure 2 full raw unedited blots files/2021-03-13-194244/
- __MACOSX/Figure 2ΓÇôsource data 1/Figure 2 full raw unedited blots files/._2021-03-13-194244
- Figure 2ΓÇôsource data 1/Figure 2 full raw unedited blots files/2020-07-29-204333/
- __MACOSX/Figure 2ΓÇôsource data 1/Figure 2 full raw unedited blots files/._2020-07-29-204333
- Figure 2ΓÇôsource data 1/Figure 2 full raw unedited blots files/2021-03-13-191448/
- __MACOSX/Figure 2ΓÇôsource data 1/Figure 2 full raw unedited blots files/._2021-03-13-191448
- Figure 2ΓÇôsource data 1/Figure 2 full raw unedited blots files/2021-03-06-211645/a-pIRF3/
- __MACOSX/Figure 2ΓÇôsource data 1/Figure 2 full raw unedited blots files/2021-03-06-211645/._a-pIRF3
- Figure 2ΓÇôsource data 1/Figure 2 full raw unedited blots files/2021-03-06-211645/700.TIF
- __MACOSX/Figure 2ΓÇôsource data 1/Figure 2 full raw unedited blots files/2021-03-06-211645/._700.TIF
- Figure 2ΓÇôsource data 1/Figure 2 full raw unedited blots files/2021-03-06-211645/2021-03-06-211645_a-pIRF3_TH.jpg
- __MACOSX/Figure 2ΓÇôsource data 1/Figure 2 full raw unedited blots files/2021-03-06-211645/._2021-03-06-211645_a-pIRF3_TH.jpg
- Figure 2ΓÇôsource data 1/Figure 2 full raw unedited blots files/2021-03-06-211645/2021-03-06-211645.log
- Figure 2ΓÇôsource data 1/Figure 2 full raw unedited blots files/2021-03-06-211645/800.TIF
- __MACOSX/Figure 2ΓÇôsource data 1/Figure 2 full raw unedited blots files/2021-03-06-211645/._800.TIF
- Figure 2ΓÇôsource data 1/Figure 2 full raw unedited blots files/2021-03-06-211645/2021-03-06-211645.scn
- __MACOSX/Figure 2ΓÇôsource data 1/Figure 2 full raw unedited blots files/2021-03-06-211645/._2021-03-06-211645.scn
- Figure 2ΓÇôsource data 1/Figure 2 full raw unedited blots files/2021-03-17-192520/700.TIF
- Figure 2ΓÇôsource data 1/Figure 2 full raw unedited blots files/2021-03-17-192520/2021-03-17-192520.log
- Figure 2ΓÇôsource data 1/Figure 2 full raw unedited blots files/2021-03-17-192520/2021-03-17-192520_a-pTBK1 pP65_TH.jpg
- Figure 2ΓÇôsource data 1/Figure 2 full raw unedited blots files/2021-03-17-192520/800.TIF
- Figure 2ΓÇôsource data 1/Figure 2 full raw unedited blots files/2021-03-17-192520/2021-03-17-192520.scn
- Figure 2ΓÇôsource data 1/Figure 2 full raw unedited blots files/2021-03-17-192520/a-pTBK1 pP65/
- __MACOSX/Figure 2ΓÇôsource data 1/Figure 2 full raw unedited blots files/2021-03-17-192520/._a-pTBK1 pP65
- Figure 2ΓÇôsource data 1/Figure 2 full raw unedited blots files/2020-08-31-213817/700.TIF
- Figure 2ΓÇôsource data 1/Figure 2 full raw unedited blots files/2020-08-31-213817/2020-08-31-213817.scn
- Figure 2ΓÇôsource data 1/Figure 2 full raw unedited blots files/2020-08-31-213817/2020-08-31-213817_a-pTBK1 pIRF3 HA-RT3_TH.jpg
- Figure 2ΓÇôsource data 1/Figure 2 full raw unedited blots files/2020-08-31-213817/.DS_Store
- __MACOSX/Figure 2ΓÇôsource data 1/Figure 2 full raw unedited blots files/2020-08-31-213817/._.DS_Store
- Figure 2ΓÇôsource data 1/Figure 2 full raw unedited blots files/2020-08-31-213817/a-pTBK1 pIRF3 HA-RT3/
- __MACOSX/Figure 2ΓÇôsource data 1/Figure 2 full raw unedited blots files/2020-08-31-213817/._a-pTBK1 pIRF3 HA-RT3
- Figure 2ΓÇôsource data 1/Figure 2 full raw unedited blots files/2020-08-31-213817/800.TIF
- Figure 2ΓÇôsource data 1/Figure 2 full raw unedited blots files/2020-08-31-213817/2020-08-31-213817.log
- Figure 2ΓÇôsource data 1/Figure 2 full raw unedited blots files/2021-03-11-192357/700.TIF
- __MACOSX/Figure 2ΓÇôsource data 1/Figure 2 full raw unedited blots files/2021-03-11-192357/._700.TIF
- Figure 2ΓÇôsource data 1/Figure 2 full raw unedited blots files/2021-03-11-192357/800.TIF
- __MACOSX/Figure 2ΓÇôsource data 1/Figure 2 full raw unedited blots files/2021-03-11-192357/._800.TIF
- Figure 2ΓÇôsource data 1/Figure 2 full raw unedited blots files/2021-03-11-193735/700.TIF
- __MACOSX/Figure 2ΓÇôsource data 1/Figure 2 full raw unedited blots files/2021-03-11-193735/._700.TIF
- Figure 2ΓÇôsource data 1/Figure 2 full raw unedited blots files/2021-03-11-193735/800.TIF
- __MACOSX/Figure 2ΓÇôsource data 1/Figure 2 full raw unedited blots files/2021-03-11-193735/._800.TIF
- Figure 2ΓÇôsource data 1/Figure 2 full raw unedited blots files/2021-03-14-184539/700.TIF
- __MACOSX/Figure 2ΓÇôsource data 1/Figure 2 full raw unedited blots files/2021-03-14-184539/._700.TIF
- Figure 2ΓÇôsource data 1/Figure 2 full raw unedited blots files/2021-03-14-184539/2021-03-14-184539.log
- Figure 2ΓÇôsource data 1/Figure 2 full raw unedited blots files/2021-03-14-184539/800.TIF
- __MACOSX/Figure 2ΓÇôsource data 1/Figure 2 full raw unedited blots files/2021-03-14-184539/._800.TIF
- Figure 2ΓÇôsource data 1/Figure 2 full raw unedited blots files/2021-03-14-184539/2021-03-14-184539_a-pIRF3 12 a-pTBK1 6 a-pP65_TH.jpg
- __MACOSX/Figure 2ΓÇôsource data 1/Figure 2 full raw unedited blots files/2021-03-14-184539/._2021-03-14-184539_a-pIRF3 12 a-pTBK1 6 a-pP65_TH.jpg
- Figure 2ΓÇôsource data 1/Figure 2 full raw unedited blots files/2021-03-14-184539/2021-03-14-184539.scn
- __MACOSX/Figure 2ΓÇôsource data 1/Figure 2 full raw unedited blots files/2021-03-14-184539/._2021-03-14-184539.scn
- Figure 2ΓÇôsource data 1/Figure 2 full raw unedited blots files/2021-03-14-184539/a-pIRF3 12 a-pTBK1 6 a-pP65/
- __MACOSX/Figure 2ΓÇôsource data 1/Figure 2 full raw unedited blots files/2021-03-14-184539/._a-pIRF3 12 a-pTBK1 6 a-pP65
- Figure 2ΓÇôsource data 1/Figure 2 full raw unedited blots files/2021-03-13-194244/700.TIF
- __MACOSX/Figure 2ΓÇôsource data 1/Figure 2 full raw unedited blots files/2021-03-13-194244/._700.TIF
- Figure 2ΓÇôsource data 1/Figure 2 full raw unedited blots files/2021-03-13-194244/a-pP65 12 pIRF3 6/
- __MACOSX/Figure 2ΓÇôsource data 1/Figure 2 full raw unedited blots files/2021-03-13-194244/._a-pP65 12 pIRF3 6
- Figure 2ΓÇôsource data 1/Figure 2 full raw unedited blots files/2021-03-13-194244/2021-03-13-194244.scn
- __MACOSX/Figure 2ΓÇôsource data 1/Figure 2 full raw unedited blots files/2021-03-13-194244/._2021-03-13-194244.scn
- Figure 2ΓÇôsource data 1/Figure 2 full raw unedited blots files/2021-03-13-194244/2021-03-13-194244.log
- Figure 2ΓÇôsource data 1/Figure 2 full raw unedited blots files/2021-03-13-194244/800.TIF
- __MACOSX/Figure 2ΓÇôsource data 1/Figure 2 full raw unedited blots files/2021-03-13-194244/._800.TIF
- Figure 2ΓÇôsource data 1/Figure 2 full raw unedited blots files/2021-03-13-194244/2021-03-13-194244_a-pP65 12 pIRF3 6_TH.jpg
- __MACOSX/Figure 2ΓÇôsource data 1/Figure 2 full raw unedited blots files/2021-03-13-194244/._2021-03-13-194244_a-pP65 12 pIRF3 6_TH.jpg
- Figure 2ΓÇôsource data 1/Figure 2 full raw unedited blots files/2020-07-29-204333/700.TIF
- Figure 2ΓÇôsource data 1/Figure 2 full raw unedited blots files/2020-07-29-204333/.DS_Store
- __MACOSX/Figure 2ΓÇôsource data 1/Figure 2 full raw unedited blots files/2020-07-29-204333/._.DS_Store
- Figure 2ΓÇôsource data 1/Figure 2 full raw unedited blots files/2020-07-29-204333/a-IKKi pIKKa b  pIRF3 HART3 FlagP8/
- __MACOSX/Figure 2ΓÇôsource data 1/Figure 2 full raw unedited blots files/2020-07-29-204333/._a-IKKi pIKKa b  pIRF3 HART3 FlagP8
- Figure 2ΓÇôsource data 1/Figure 2 full raw unedited blots files/2020-07-29-204333/2020-07-29-204333.log
- Figure 2ΓÇôsource data 1/Figure 2 full raw unedited blots files/2020-07-29-204333/2020-07-29-204333.scn
- Figure 2ΓÇôsource data 1/Figure 2 full raw unedited blots files/2020-07-29-204333/800.TIF
- Figure 2ΓÇôsource data 1/Figure 2 full raw unedited blots files/2020-07-29-204333/2020-07-29-204333_a-IKKi pIKKa b  pIRF3 HART3 FlagP8_TH.jpg
- Figure 2ΓÇôsource data 1/Figure 2 full raw unedited blots files/2021-03-13-191448/a-pIRF3/
- __MACOSX/Figure 2ΓÇôsource data 1/Figure 2 full raw unedited blots files/2021-03-13-191448/._a-pIRF3
- Figure 2ΓÇôsource data 1/Figure 2 full raw unedited blots files/2021-03-13-191448/700.TIF
- __MACOSX/Figure 2ΓÇôsource data 1/Figure 2 full raw unedited blots files/2021-03-13-191448/._700.TIF
- Figure 2ΓÇôsource data 1/Figure 2 full raw unedited blots files/2021-03-13-191448/2021-03-13-191448_a-pIRF3_TH.jpg
- __MACOSX/Figure 2ΓÇôsource data 1/Figure 2 full raw unedited blots files/2021-03-13-191448/._2021-03-13-191448_a-pIRF3_TH.jpg
- Figure 2ΓÇôsource data 1/Figure 2 full raw unedited blots files/2021-03-13-191448/2021-03-13-191448.scn
- __MACOSX/Figure 2ΓÇôsource data 1/Figure 2 full raw unedited blots files/2021-03-13-191448/._2021-03-13-191448.scn
- Figure 2ΓÇôsource data 1/Figure 2 full raw unedited blots files/2021-03-13-191448/2021-03-13-191448.log
- Figure 2ΓÇôsource data 1/Figure 2 full raw unedited blots files/2021-03-13-191448/800.TIF
- __MACOSX/Figure 2ΓÇôsource data 1/Figure 2 full raw unedited blots files/2021-03-13-191448/._800.TIF
- Figure 2ΓÇôsource data 1/Figure 2 full raw unedited blots files/2021-03-06-211645/a-pIRF3/Analysis.data
- Figure 2ΓÇôsource data 1/Figure 2 full raw unedited blots files/2021-03-06-211645/a-pIRF3/SizeStdNet.data
- Figure 2ΓÇôsource data 1/Figure 2 full raw unedited blots files/2021-03-06-211645/a-pIRF3/Experiment.data
- Figure 2ΓÇôsource data 1/Figure 2 full raw unedited blots files/2021-03-17-192520/a-pTBK1 pP65/Analysis.data
- Figure 2ΓÇôsource data 1/Figure 2 full raw unedited blots files/2021-03-17-192520/a-pTBK1 pP65/SizeStdNet.data
- Figure 2ΓÇôsource data 1/Figure 2 full raw unedited blots files/2021-03-17-192520/a-pTBK1 pP65/Experiment.data
- Figure 2ΓÇôsource data 1/Figure 2 full raw unedited blots files/2020-08-31-213817/a-pTBK1 pIRF3 HA-RT3/Analysis.data
- Figure 2ΓÇôsource data 1/Figure 2 full raw unedited blots files/2020-08-31-213817/a-pTBK1 pIRF3 HA-RT3/SizeStdNet.data
- Figure 2ΓÇôsource data 1/Figure 2 full raw unedited blots files/2020-08-31-213817/a-pTBK1 pIRF3 HA-RT3/Experiment.data
- Figure 2ΓÇôsource data 1/Figure 2 full raw unedited blots files/2021-03-14-184539/a-pIRF3 12 a-pTBK1 6 a-pP65/Analysis.data
- Figure 2ΓÇôsource data 1/Figure 2 full raw unedited blots files/2021-03-14-184539/a-pIRF3 12 a-pTBK1 6 a-pP65/SizeStdNet.data
- Figure 2ΓÇôsource data 1/Figure 2 full raw unedited blots files/2021-03-14-184539/a-pIRF3 12 a-pTBK1 6 a-pP65/Experiment.data
- Figure 2ΓÇôsource data 1/Figure 2 full raw unedited blots files/2021-03-13-194244/a-pP65 12 pIRF3 6/Analysis.data
- Figure 2ΓÇôsource data 1/Figure 2 full raw unedited blots files/2021-03-13-194244/a-pP65 12 pIRF3 6/SizeStdNet.data
- Figure 2ΓÇôsource data 1/Figure 2 full raw unedited blots files/2021-03-13-194244/a-pP65 12 pIRF3 6/Experiment.data
- Figure 2ΓÇôsource data 1/Figure 2 full raw unedited blots files/2020-07-29-204333/a-IKKi pIKKa b  pIRF3 HART3 FlagP8/Analysis.data
- Figure 2ΓÇôsource data 1/Figure 2 full raw unedited blots files/2020-07-29-204333/a-IKKi pIKKa b  pIRF3 HART3 FlagP8/SizeStdNet.data
- Figure 2ΓÇôsource data 1/Figure 2 full raw unedited blots files/2020-07-29-204333/a-IKKi pIKKa b  pIRF3 HART3 FlagP8/Experiment.data
- Figure 2ΓÇôsource data 1/Figure 2 full raw unedited blots files/2021-03-13-191448/a-pIRF3/Analysis.data
- Figure 2ΓÇôsource data 1/Figure 2 full raw unedited blots files/2021-03-13-191448/a-pIRF3/SizeStdNet.data
- Figure 2ΓÇôsource data 1/Figure 2 full raw unedited blots files/2021-03-13-191448/a-pIRF3/Experiment.data
