# Supplementary material for: RTN3 inhibits RIG-I-mediated antiviral responses by impairing TRIM25-mediated K63-linked polyubiquitination
Source: eLife. 2021 Jul 27;10:e68958. doi: 10.7554/eLife.68958 (PMC8315805; doi:10.7554/eLife.68958)
Supplement: Figure 3—source data 1. [file elife-68958-fig3-data1.zip]

Archive with 124 entries (102 files):
- Figure 3ΓÇôsource data 1/
- __MACOSX/._Figure 3ΓÇôsource data 1
- Figure 3ΓÇôsource data 1/.DS_Store
- __MACOSX/Figure 3ΓÇôsource data 1/._.DS_Store
- Figure 3ΓÇôsource data 1/Figure 3 uncropped blots with bands labelled .ai
- __MACOSX/Figure 3ΓÇôsource data 1/._Figure 3 uncropped blots with bands labelled .ai
- Figure 3ΓÇôsource data 1/Figure 3 full raw unedited blots files/
- __MACOSX/Figure 3ΓÇôsource data 1/._Figure 3 full raw unedited blots files
- Figure 3ΓÇôsource data 1/Figure 3 full raw unedited blots files/original_files for B/
- __MACOSX/Figure 3ΓÇôsource data 1/Figure 3 full raw unedited blots files/._original_files for B
- Figure 3ΓÇôsource data 1/Figure 3 full raw unedited blots files/.DS_Store
- __MACOSX/Figure 3ΓÇôsource data 1/Figure 3 full raw unedited blots files/._.DS_Store
- Figure 3ΓÇôsource data 1/Figure 3 full raw unedited blots files/original_files for A/
- __MACOSX/Figure 3ΓÇôsource data 1/Figure 3 full raw unedited blots files/._original_files for A
- Figure 3ΓÇôsource data 1/Figure 3 full raw unedited blots files/original_files for B/.DS_Store
- __MACOSX/Figure 3ΓÇôsource data 1/Figure 3 full raw unedited blots files/original_files for B/._.DS_Store
- Figure 3ΓÇôsource data 1/Figure 3 full raw unedited blots files/original_files for B/2021-06-04-155118/
- __MACOSX/Figure 3ΓÇôsource data 1/Figure 3 full raw unedited blots files/original_files for B/._2021-06-04-155118
- Figure 3ΓÇôsource data 1/Figure 3 full raw unedited blots files/original_files for B/2021-06-02-164308/
- __MACOSX/Figure 3ΓÇôsource data 1/Figure 3 full raw unedited blots files/original_files for B/._2021-06-02-164308
- Figure 3ΓÇôsource data 1/Figure 3 full raw unedited blots files/original_files for B/2021-06-24-102636/
- __MACOSX/Figure 3ΓÇôsource data 1/Figure 3 full raw unedited blots files/original_files for B/._2021-06-24-102636
- Figure 3ΓÇôsource data 1/Figure 3 full raw unedited blots files/original_files for B/2021-06-13-185029/
- __MACOSX/Figure 3ΓÇôsource data 1/Figure 3 full raw unedited blots files/original_files for B/._2021-06-13-185029
- Figure 3ΓÇôsource data 1/Figure 3 full raw unedited blots files/original_files for B/2021-06-05-164811/
- __MACOSX/Figure 3ΓÇôsource data 1/Figure 3 full raw unedited blots files/original_files for B/._2021-06-05-164811
- Figure 3ΓÇôsource data 1/Figure 3 full raw unedited blots files/original_files for B/2021-06-07-114205/
- __MACOSX/Figure 3ΓÇôsource data 1/Figure 3 full raw unedited blots files/original_files for B/._2021-06-07-114205
- Figure 3ΓÇôsource data 1/Figure 3 full raw unedited blots files/original_files for B/2021-06-12-145956/
- __MACOSX/Figure 3ΓÇôsource data 1/Figure 3 full raw unedited blots files/original_files for B/._2021-06-12-145956
- Figure 3ΓÇôsource data 1/Figure 3 full raw unedited blots files/original_files for A/2021-05-31-162639/
- __MACOSX/Figure 3ΓÇôsource data 1/Figure 3 full raw unedited blots files/original_files for A/._2021-05-31-162639
- Figure 3ΓÇôsource data 1/Figure 3 full raw unedited blots files/original_files for A/2021-05-31-171228/
- __MACOSX/Figure 3ΓÇôsource data 1/Figure 3 full raw unedited blots files/original_files for A/._2021-05-31-171228
- Figure 3ΓÇôsource data 1/Figure 3 full raw unedited blots files/original_files for B/2021-06-04-155118/700.TIF
- Figure 3ΓÇôsource data 1/Figure 3 full raw unedited blots files/original_files for B/2021-06-04-155118/2021-06-04-155118.scn
- Figure 3ΓÇôsource data 1/Figure 3 full raw unedited blots files/original_files for B/2021-06-04-155118/NCSHT25 pIRF3/
- __MACOSX/Figure 3ΓÇôsource data 1/Figure 3 full raw unedited blots files/original_files for B/2021-06-04-155118/._NCSHT25 pIRF3
- Figure 3ΓÇôsource data 1/Figure 3 full raw unedited blots files/original_files for B/2021-06-04-155118/800.TIF
- Figure 3ΓÇôsource data 1/Figure 3 full raw unedited blots files/original_files for B/2021-06-04-155118/2021-06-04-155118.log
- Figure 3ΓÇôsource data 1/Figure 3 full raw unedited blots files/original_files for B/2021-06-04-155118/2021-06-04-155118_NCSHT25 pIRF3_TH.jpg
- Figure 3ΓÇôsource data 1/Figure 3 full raw unedited blots files/original_files for B/2021-06-02-164308/700.TIF
- Figure 3ΓÇôsource data 1/Figure 3 full raw unedited blots files/original_files for B/2021-06-02-164308/2021-06-02-164308.scn
- Figure 3ΓÇôsource data 1/Figure 3 full raw unedited blots files/original_files for B/2021-06-02-164308/2021-06-02-164308_TRIM25 MDA5_TH.jpg
- Figure 3ΓÇôsource data 1/Figure 3 full raw unedited blots files/original_files for B/2021-06-02-164308/TRIM25 MDA5/
- __MACOSX/Figure 3ΓÇôsource data 1/Figure 3 full raw unedited blots files/original_files for B/2021-06-02-164308/._TRIM25 MDA5
- Figure 3ΓÇôsource data 1/Figure 3 full raw unedited blots files/original_files for B/2021-06-02-164308/800.TIF
- Figure 3ΓÇôsource data 1/Figure 3 full raw unedited blots files/original_files for B/2021-06-02-164308/2021-06-02-164308.log
- Figure 3ΓÇôsource data 1/Figure 3 full raw unedited blots files/original_files for B/2021-06-24-102636/700.TIF
- Figure 3ΓÇôsource data 1/Figure 3 full raw unedited blots files/original_files for B/2021-06-24-102636/2021-06-24-102636.log
- Figure 3ΓÇôsource data 1/Figure 3 full raw unedited blots files/original_files for B/2021-06-24-102636/2021-06-24-102636_2_TH.jpg
- Figure 3ΓÇôsource data 1/Figure 3 full raw unedited blots files/original_files for B/2021-06-24-102636/2021-06-24-102636.scn
- Figure 3ΓÇôsource data 1/Figure 3 full raw unedited blots files/original_files for B/2021-06-24-102636/800.TIF
- Figure 3ΓÇôsource data 1/Figure 3 full raw unedited blots files/original_files for B/2021-06-24-102636/2/
- __MACOSX/Figure 3ΓÇôsource data 1/Figure 3 full raw unedited blots files/original_files for B/2021-06-24-102636/._2
- Figure 3ΓÇôsource data 1/Figure 3 full raw unedited blots files/original_files for B/2021-06-13-185029/700.TIF
- Figure 3ΓÇôsource data 1/Figure 3 full raw unedited blots files/original_files for B/2021-06-13-185029/2021-06-13-185029_P65 IRF3_TH.jpg
- Figure 3ΓÇôsource data 1/Figure 3 full raw unedited blots files/original_files for B/2021-06-13-185029/2021-06-13-185029.log
- Figure 3ΓÇôsource data 1/Figure 3 full raw unedited blots files/original_files for B/2021-06-13-185029/2021-06-13-185029.scn
- Figure 3ΓÇôsource data 1/Figure 3 full raw unedited blots files/original_files for B/2021-06-13-185029/800.TIF
- Figure 3ΓÇôsource data 1/Figure 3 full raw unedited blots files/original_files for B/2021-06-13-185029/P65 IRF3/
- __MACOSX/Figure 3ΓÇôsource data 1/Figure 3 full raw unedited blots files/original_files for B/2021-06-13-185029/._P65 IRF3
- Figure 3ΓÇôsource data 1/Figure 3 full raw unedited blots files/original_files for B/2021-06-05-164811/700.TIF
- Figure 3ΓÇôsource data 1/Figure 3 full raw unedited blots files/original_files for B/2021-06-05-164811/2021-06-05-164811.scn
- Figure 3ΓÇôsource data 1/Figure 3 full raw unedited blots files/original_files for B/2021-06-05-164811/ACTIN/
- __MACOSX/Figure 3ΓÇôsource data 1/Figure 3 full raw unedited blots files/original_files for B/2021-06-05-164811/._ACTIN
- Figure 3ΓÇôsource data 1/Figure 3 full raw unedited blots files/original_files for B/2021-06-05-164811/800.TIF
- Figure 3ΓÇôsource data 1/Figure 3 full raw unedited blots files/original_files for B/2021-06-05-164811/2021-06-05-164811_ACTIN_TH.jpg
- Figure 3ΓÇôsource data 1/Figure 3 full raw unedited blots files/original_files for B/2021-06-05-164811/2021-06-05-164811.log
- Figure 3ΓÇôsource data 1/Figure 3 full raw unedited blots files/original_files for B/2021-06-07-114205/700.TIF
- Figure 3ΓÇôsource data 1/Figure 3 full raw unedited blots files/original_files for B/2021-06-07-114205/2021-06-07-114205.scn
- Figure 3ΓÇôsource data 1/Figure 3 full raw unedited blots files/original_files for B/2021-06-07-114205/2021-06-07-114205_pIKKab pP65 pIRF3_TH.jpg
- Figure 3ΓÇôsource data 1/Figure 3 full raw unedited blots files/original_files for B/2021-06-07-114205/pIKKab pP65 pIRF3/
- __MACOSX/Figure 3ΓÇôsource data 1/Figure 3 full raw unedited blots files/original_files for B/2021-06-07-114205/._pIKKab pP65 pIRF3
- Figure 3ΓÇôsource data 1/Figure 3 full raw unedited blots files/original_files for B/2021-06-07-114205/800.TIF
- Figure 3ΓÇôsource data 1/Figure 3 full raw unedited blots files/original_files for B/2021-06-07-114205/2021-06-07-114205.log
- Figure 3ΓÇôsource data 1/Figure 3 full raw unedited blots files/original_files for B/2021-06-12-145956/700.TIF
- Figure 3ΓÇôsource data 1/Figure 3 full raw unedited blots files/original_files for B/2021-06-12-145956/2021-06-12-145956.log
- Figure 3ΓÇôsource data 1/Figure 3 full raw unedited blots files/original_files for B/2021-06-12-145956/800.TIF
- Figure 3ΓÇôsource data 1/Figure 3 full raw unedited blots files/original_files for B/2021-06-12-145956/2021-06-12-145956.scn
- Figure 3ΓÇôsource data 1/Figure 3 full raw unedited blots files/original_files for B/2021-06-12-145956/2021-06-12-145956_4_TH.jpg
- Figure 3ΓÇôsource data 1/Figure 3 full raw unedited blots files/original_files for B/2021-06-12-145956/4/
- __MACOSX/Figure 3ΓÇôsource data 1/Figure 3 full raw unedited blots files/original_files for B/2021-06-12-145956/._4
- Figure 3ΓÇôsource data 1/Figure 3 full raw unedited blots files/original_files for A/2021-05-31-162639/700.TIF
- Figure 3ΓÇôsource data 1/Figure 3 full raw unedited blots files/original_files for A/2021-05-31-162639/2021-05-31-162639_actin_TH.jpg
- Figure 3ΓÇôsource data 1/Figure 3 full raw unedited blots files/original_files for A/2021-05-31-162639/2021-05-31-162639.scn
- Figure 3ΓÇôsource data 1/Figure 3 full raw unedited blots files/original_files for A/2021-05-31-162639/actin/
- __MACOSX/Figure 3ΓÇôsource data 1/Figure 3 full raw unedited blots files/original_files for A/2021-05-31-162639/._actin
- Figure 3ΓÇôsource data 1/Figure 3 full raw unedited blots files/original_files for A/2021-05-31-162639/2021-05-31-162639.log
- Figure 3ΓÇôsource data 1/Figure 3 full raw unedited blots files/original_files for A/2021-05-31-162639/800.TIF
- Figure 3ΓÇôsource data 1/Figure 3 full raw unedited blots files/original_files for A/2021-05-31-171228/2021-05-31-171228.log
- Figure 3ΓÇôsource data 1/Figure 3 full raw unedited blots files/original_files for A/2021-05-31-171228/700.TIF
- Figure 3ΓÇôsource data 1/Figure 3 full raw unedited blots files/original_files for A/2021-05-31-171228/2021-05-31-171228_RT3NCKD 0200400_TH.jpg
- Figure 3ΓÇôsource data 1/Figure 3 full raw unedited blots files/original_files for A/2021-05-31-171228/800.TIF
- Figure 3ΓÇôsource data 1/Figure 3 full raw unedited blots files/original_files for A/2021-05-31-171228/2021-05-31-171228.scn
- Figure 3ΓÇôsource data 1/Figure 3 full raw unedited blots files/original_files for A/2021-05-31-171228/RT3NCKD 0200400/
- __MACOSX/Figure 3ΓÇôsource data 1/Figure 3 full raw unedited blots files/original_files for A/2021-05-31-171228/._RT3NCKD 0200400
- Figure 3ΓÇôsource data 1/Figure 3 full raw unedited blots files/original_files for B/2021-06-04-155118/NCSHT25 pIRF3/Analysis.data
- Figure 3ΓÇôsource data 1/Figure 3 full raw unedited blots files/original_files for B/2021-06-04-155118/NCSHT25 pIRF3/SizeStdNet.data
- Figure 3ΓÇôsource data 1/Figure 3 full raw unedited blots files/original_files for B/2021-06-04-155118/NCSHT25 pIRF3/Experiment.data
- Figure 3ΓÇôsource data 1/Figure 3 full raw unedited blots files/original_files for B/2021-06-02-164308/TRIM25 MDA5/Analysis.data
- Figure 3ΓÇôsource data 1/Figure 3 full raw unedited blots files/original_files for B/2021-06-02-164308/TRIM25 MDA5/SizeStdNet.data
- Figure 3ΓÇôsource data 1/Figure 3 full raw unedited blots files/original_files for B/2021-06-02-164308/TRIM25 MDA5/Experiment.data
- Figure 3ΓÇôsource data 1/Figure 3 full raw unedited blots files/original_files for B/2021-06-24-102636/2/Analysis.data
- Figure 3ΓÇôsource data 1/Figure 3 full raw unedited blots files/original_files for B/2021-06-24-102636/2/SizeStdNet.data
- Figure 3ΓÇôsource data 1/Figure 3 full raw unedited blots files/original_files for B/2021-06-24-102636/2/Experiment.data
- Figure 3ΓÇôsource data 1/Figure 3 full raw unedited blots files/original_files for B/2021-06-13-185029/P65 IRF3/Analysis.data
- Figure 3ΓÇôsource data 1/Figure 3 full raw unedited blots files/original_files for B/2021-06-13-185029/P65 IRF3/SizeStdNet.data
- Figure 3ΓÇôsource data 1/Figure 3 full raw unedited blots files/original_files for B/2021-06-13-185029/P65 IRF3/Experiment.data
- Figure 3ΓÇôsource data 1/Figure 3 full raw unedited blots files/original_files for B/2021-06-05-164811/ACTIN/Analysis.data
- Figure 3ΓÇôsource data 1/Figure 3 full raw unedited blots files/original_files for B/2021-06-05-164811/ACTIN/SizeStdNet.data
- Figure 3ΓÇôsource data 1/Figure 3 full raw unedited blots files/original_files for B/2021-06-05-164811/ACTIN/Experiment.data
- Figure 3ΓÇôsource data 1/Figure 3 full raw unedited blots files/original_files for B/2021-06-07-114205/pIKKab pP65 pIRF3/Analysis.data
- Figure 3ΓÇôsource data 1/Figure 3 full raw unedited blots files/original_files for B/2021-06-07-114205/pIKKab pP65 pIRF3/SizeStdNet.data
- Figure 3ΓÇôsource data 1/Figure 3 full raw unedited blots files/original_files for B/2021-06-07-114205/pIKKab pP65 pIRF3/Experiment.data
- Figure 3ΓÇôsource data 1/Figure 3 full raw unedited blots files/original_files for B/2021-06-12-145956/4/Analysis.data
- Figure 3ΓÇôsource data 1/Figure 3 full raw unedited blots files/original_files for B/2021-06-12-145956/4/SizeStdNet.data
- Figure 3ΓÇôsource data 1/Figure 3 full raw unedited blots files/original_files for B/2021-06-12-145956/4/Experiment.data
- Figure 3ΓÇôsource data 1/Figure 3 full raw unedited blots files/original_files for A/2021-05-31-162639/actin/Analysis.data
- Figure 3ΓÇôsource data 1/Figure 3 full raw unedited blots files/original_files for A/2021-05-31-162639/actin/SizeStdNet.data
- Figure 3ΓÇôsource data 1/Figure 3 full raw unedited blots files/original_files for A/2021-05-31-162639/actin/Experiment.data
- Figure 3ΓÇôsource data 1/Figure 3 full raw unedited blots files/original_files for A/2021-05-31-171228/RT3NCKD 0200400/Analysis.data
- Figure 3ΓÇôsource data 1/Figure 3 full raw unedited blots files/original_files for A/2021-05-31-171228/RT3NCKD 0200400/SizeStdNet.data
- Figure 3ΓÇôsource data 1/Figure 3 full raw unedited blots files/original_files for A/2021-05-31-171228/RT3NCKD 0200400/Experiment.data
