# Supplementary material for: RTN3 inhibits RIG-I-mediated antiviral responses by impairing TRIM25-mediated K63-linked polyubiquitination
Source: eLife. 2021 Jul 27;10:e68958. doi: 10.7554/eLife.68958 (PMC8315805; doi:10.7554/eLife.68958)
Supplement: Figure 4—source data 1. [file elife-68958-fig4-data1.zip]

Archive with 329 entries (275 files):
- Figure 4ΓÇôsource data 1/
- __MACOSX/._Figure 4ΓÇôsource data 1
- Figure 4ΓÇôsource data 1/.DS_Store
- __MACOSX/Figure 4ΓÇôsource data 1/._.DS_Store
- Figure 4ΓÇôsource data 1/Figure 4 uncropped blots with bands labelled .ai
- __MACOSX/Figure 4ΓÇôsource data 1/._Figure 4 uncropped blots with bands labelled .ai
- Figure 4ΓÇôsource data 1/Figure 4 full raw unedited blots files/
- __MACOSX/Figure 4ΓÇôsource data 1/._Figure 4 full raw unedited blots files
- Figure 4ΓÇôsource data 1/Figure 4 full raw unedited blots files/original_files for C/
- __MACOSX/Figure 4ΓÇôsource data 1/Figure 4 full raw unedited blots files/._original_files for C
- Figure 4ΓÇôsource data 1/Figure 4 full raw unedited blots files/original_files for B/
- __MACOSX/Figure 4ΓÇôsource data 1/Figure 4 full raw unedited blots files/._original_files for B
- Figure 4ΓÇôsource data 1/Figure 4 full raw unedited blots files/.DS_Store
- __MACOSX/Figure 4ΓÇôsource data 1/Figure 4 full raw unedited blots files/._.DS_Store
- Figure 4ΓÇôsource data 1/Figure 4 full raw unedited blots files/original_files for G/
- __MACOSX/Figure 4ΓÇôsource data 1/Figure 4 full raw unedited blots files/._original_files for G
- Figure 4ΓÇôsource data 1/Figure 4 full raw unedited blots files/original_files for H/
- __MACOSX/Figure 4ΓÇôsource data 1/Figure 4 full raw unedited blots files/._original_files for H
- Figure 4ΓÇôsource data 1/Figure 4 full raw unedited blots files/original_files for F/
- __MACOSX/Figure 4ΓÇôsource data 1/Figure 4 full raw unedited blots files/._original_files for F
- Figure 4ΓÇôsource data 1/Figure 4 full raw unedited blots files/original_files for A/
- __MACOSX/Figure 4ΓÇôsource data 1/Figure 4 full raw unedited blots files/._original_files for A
- Figure 4ΓÇôsource data 1/Figure 4 full raw unedited blots files/original_files for C/.DS_Store
- __MACOSX/Figure 4ΓÇôsource data 1/Figure 4 full raw unedited blots files/original_files for C/._.DS_Store
- Figure 4ΓÇôsource data 1/Figure 4 full raw unedited blots files/original_files for C/2020-08-20-222444/
- __MACOSX/Figure 4ΓÇôsource data 1/Figure 4 full raw unedited blots files/original_files for C/._2020-08-20-222444
- Figure 4ΓÇôsource data 1/Figure 4 full raw unedited blots files/original_files for C/2020-07-05-224341/
- __MACOSX/Figure 4ΓÇôsource data 1/Figure 4 full raw unedited blots files/original_files for C/._2020-07-05-224341
- Figure 4ΓÇôsource data 1/Figure 4 full raw unedited blots files/original_files for B/.DS_Store
- __MACOSX/Figure 4ΓÇôsource data 1/Figure 4 full raw unedited blots files/original_files for B/._.DS_Store
- Figure 4ΓÇôsource data 1/Figure 4 full raw unedited blots files/original_files for B/2020-08-22-190755/
- __MACOSX/Figure 4ΓÇôsource data 1/Figure 4 full raw unedited blots files/original_files for B/._2020-08-22-190755
- Figure 4ΓÇôsource data 1/Figure 4 full raw unedited blots files/original_files for B/2021-03-04-213536/
- __MACOSX/Figure 4ΓÇôsource data 1/Figure 4 full raw unedited blots files/original_files for B/._2021-03-04-213536
- Figure 4ΓÇôsource data 1/Figure 4 full raw unedited blots files/original_files for B/2021-03-09-170016/
- __MACOSX/Figure 4ΓÇôsource data 1/Figure 4 full raw unedited blots files/original_files for B/._2021-03-09-170016
- Figure 4ΓÇôsource data 1/Figure 4 full raw unedited blots files/original_files for B/2021-03-02-165804/
- __MACOSX/Figure 4ΓÇôsource data 1/Figure 4 full raw unedited blots files/original_files for B/._2021-03-02-165804
- Figure 4ΓÇôsource data 1/Figure 4 full raw unedited blots files/original_files for G/.DS_Store
- __MACOSX/Figure 4ΓÇôsource data 1/Figure 4 full raw unedited blots files/original_files for G/._.DS_Store
- Figure 4ΓÇôsource data 1/Figure 4 full raw unedited blots files/original_files for G/2020-08-27-112705/
- __MACOSX/Figure 4ΓÇôsource data 1/Figure 4 full raw unedited blots files/original_files for G/._2020-08-27-112705
- Figure 4ΓÇôsource data 1/Figure 4 full raw unedited blots files/original_files for G/2021-05-28-205853/
- __MACOSX/Figure 4ΓÇôsource data 1/Figure 4 full raw unedited blots files/original_files for G/._2021-05-28-205853
- Figure 4ΓÇôsource data 1/Figure 4 full raw unedited blots files/original_files for G/2020-08-27-114303/
- __MACOSX/Figure 4ΓÇôsource data 1/Figure 4 full raw unedited blots files/original_files for G/._2020-08-27-114303
- Figure 4ΓÇôsource data 1/Figure 4 full raw unedited blots files/original_files for G/2020-08-28-200329/
- __MACOSX/Figure 4ΓÇôsource data 1/Figure 4 full raw unedited blots files/original_files for G/._2020-08-28-200329
- Figure 4ΓÇôsource data 1/Figure 4 full raw unedited blots files/original_files for H/2021-06-08-133148/
- __MACOSX/Figure 4ΓÇôsource data 1/Figure 4 full raw unedited blots files/original_files for H/._2021-06-08-133148
- Figure 4ΓÇôsource data 1/Figure 4 full raw unedited blots files/original_files for H/2021-06-11-132354/
- __MACOSX/Figure 4ΓÇôsource data 1/Figure 4 full raw unedited blots files/original_files for H/._2021-06-11-132354
- Figure 4ΓÇôsource data 1/Figure 4 full raw unedited blots files/original_files for H/2021-05-28-205034/
- __MACOSX/Figure 4ΓÇôsource data 1/Figure 4 full raw unedited blots files/original_files for H/._2021-05-28-205034
- Figure 4ΓÇôsource data 1/Figure 4 full raw unedited blots files/original_files for H/2021-05-21-214618/
- __MACOSX/Figure 4ΓÇôsource data 1/Figure 4 full raw unedited blots files/original_files for H/._2021-05-21-214618
- Figure 4ΓÇôsource data 1/Figure 4 full raw unedited blots files/original_files for F/2021-05-26-210259/
- __MACOSX/Figure 4ΓÇôsource data 1/Figure 4 full raw unedited blots files/original_files for F/._2021-05-26-210259
- Figure 4ΓÇôsource data 1/Figure 4 full raw unedited blots files/original_files for F/.DS_Store
- __MACOSX/Figure 4ΓÇôsource data 1/Figure 4 full raw unedited blots files/original_files for F/._.DS_Store
- Figure 4ΓÇôsource data 1/Figure 4 full raw unedited blots files/original_files for F/2021-05-26-212123/
- __MACOSX/Figure 4ΓÇôsource data 1/Figure 4 full raw unedited blots files/original_files for F/._2021-05-26-212123
- Figure 4ΓÇôsource data 1/Figure 4 full raw unedited blots files/original_files for F/2021-05-26-203425/
- __MACOSX/Figure 4ΓÇôsource data 1/Figure 4 full raw unedited blots files/original_files for F/._2021-05-26-203425
- Figure 4ΓÇôsource data 1/Figure 4 full raw unedited blots files/original_files for F/2021-05-31-165733/
- __MACOSX/Figure 4ΓÇôsource data 1/Figure 4 full raw unedited blots files/original_files for F/._2021-05-31-165733
- Figure 4ΓÇôsource data 1/Figure 4 full raw unedited blots files/original_files for F/2021-05-26-204815/
- __MACOSX/Figure 4ΓÇôsource data 1/Figure 4 full raw unedited blots files/original_files for F/._2021-05-26-204815
- Figure 4ΓÇôsource data 1/Figure 4 full raw unedited blots files/original_files for A/2020-07-05-223459/
- __MACOSX/Figure 4ΓÇôsource data 1/Figure 4 full raw unedited blots files/original_files for A/._2020-07-05-223459
- Figure 4ΓÇôsource data 1/Figure 4 full raw unedited blots files/original_files for A/2020-06-16-140826/
- __MACOSX/Figure 4ΓÇôsource data 1/Figure 4 full raw unedited blots files/original_files for A/._2020-06-16-140826
- Figure 4ΓÇôsource data 1/Figure 4 full raw unedited blots files/original_files for A/.DS_Store
- __MACOSX/Figure 4ΓÇôsource data 1/Figure 4 full raw unedited blots files/original_files for A/._.DS_Store
- Figure 4ΓÇôsource data 1/Figure 4 full raw unedited blots files/original_files for A/2020-08-27-112705/
- __MACOSX/Figure 4ΓÇôsource data 1/Figure 4 full raw unedited blots files/original_files for A/._2020-08-27-112705
- Figure 4ΓÇôsource data 1/Figure 4 full raw unedited blots files/original_files for A/2020-01-11-165202/
- __MACOSX/Figure 4ΓÇôsource data 1/Figure 4 full raw unedited blots files/original_files for A/._2020-01-11-165202
- Figure 4ΓÇôsource data 1/Figure 4 full raw unedited blots files/original_files for C/2020-08-20-222444/700.TIF
- Figure 4ΓÇôsource data 1/Figure 4 full raw unedited blots files/original_files for C/2020-08-20-222444/2020-08-20-222444_a-T25 WTand KD actin  GST RI_TH.jpg
- Figure 4ΓÇôsource data 1/Figure 4 full raw unedited blots files/original_files for C/2020-08-20-222444/2020-08-20-222444.log
- Figure 4ΓÇôsource data 1/Figure 4 full raw unedited blots files/original_files for C/2020-08-20-222444/2020-08-20-222444.scn
- Figure 4ΓÇôsource data 1/Figure 4 full raw unedited blots files/original_files for C/2020-08-20-222444/800.TIF
- Figure 4ΓÇôsource data 1/Figure 4 full raw unedited blots files/original_files for C/2020-08-20-222444/a-T25 WTand KD actin  GST RI/
- __MACOSX/Figure 4ΓÇôsource data 1/Figure 4 full raw unedited blots files/original_files for C/2020-08-20-222444/._a-T25 WTand KD actin  GST RI
- Figure 4ΓÇôsource data 1/Figure 4 full raw unedited blots files/original_files for C/2020-07-05-224341/700.TIF
- Figure 4ΓÇôsource data 1/Figure 4 full raw unedited blots files/original_files for C/2020-07-05-224341/2020-07-05-224341.log
- Figure 4ΓÇôsource data 1/Figure 4 full raw unedited blots files/original_files for C/2020-07-05-224341/a-F-RIGI GFP-RT3 input IP/
- __MACOSX/Figure 4ΓÇôsource data 1/Figure 4 full raw unedited blots files/original_files for C/2020-07-05-224341/._a-F-RIGI GFP-RT3 input IP
- Figure 4ΓÇôsource data 1/Figure 4 full raw unedited blots files/original_files for C/2020-07-05-224341/800.TIF
- Figure 4ΓÇôsource data 1/Figure 4 full raw unedited blots files/original_files for C/2020-07-05-224341/2020-07-05-224341.scn
- Figure 4ΓÇôsource data 1/Figure 4 full raw unedited blots files/original_files for C/2020-07-05-224341/2020-07-05-224341_a-F-RIGI GFP-RT3 input IP_TH.jpg
- Figure 4ΓÇôsource data 1/Figure 4 full raw unedited blots files/original_files for B/2020-08-22-190755/700.TIF
- Figure 4ΓÇôsource data 1/Figure 4 full raw unedited blots files/original_files for B/2020-08-22-190755/2020-08-22-190755.scn
- Figure 4ΓÇôsource data 1/Figure 4 full raw unedited blots files/original_files for B/2020-08-22-190755/actin/
- __MACOSX/Figure 4ΓÇôsource data 1/Figure 4 full raw unedited blots files/original_files for B/2020-08-22-190755/._actin
- Figure 4ΓÇôsource data 1/Figure 4 full raw unedited blots files/original_files for B/2020-08-22-190755/2020-08-22-190755_actin_TH.jpg
- Figure 4ΓÇôsource data 1/Figure 4 full raw unedited blots files/original_files for B/2020-08-22-190755/800.TIF
- Figure 4ΓÇôsource data 1/Figure 4 full raw unedited blots files/original_files for B/2020-08-22-190755/2020-08-22-190755.log
- Figure 4ΓÇôsource data 1/Figure 4 full raw unedited blots files/original_files for B/2021-03-04-213536/700.TIF
- __MACOSX/Figure 4ΓÇôsource data 1/Figure 4 full raw unedited blots files/original_files for B/2021-03-04-213536/._700.TIF
- Figure 4ΓÇôsource data 1/Figure 4 full raw unedited blots files/original_files for B/2021-03-04-213536/2021-03-04-213536.log
- Figure 4ΓÇôsource data 1/Figure 4 full raw unedited blots files/original_files for B/2021-03-04-213536/2021-03-04-213536_a-GFP-RT3_TH.jpg
- __MACOSX/Figure 4ΓÇôsource data 1/Figure 4 full raw unedited blots files/original_files for B/2021-03-04-213536/._2021-03-04-213536_a-GFP-RT3_TH.jpg
- Figure 4ΓÇôsource data 1/Figure 4 full raw unedited blots files/original_files for B/2021-03-04-213536/a-GFP-RT3/
- __MACOSX/Figure 4ΓÇôsource data 1/Figure 4 full raw unedited blots files/original_files for B/2021-03-04-213536/._a-GFP-RT3
- Figure 4ΓÇôsource data 1/Figure 4 full raw unedited blots files/original_files for B/2021-03-04-213536/800.TIF
- __MACOSX/Figure 4ΓÇôsource data 1/Figure 4 full raw unedited blots files/original_files for B/2021-03-04-213536/._800.TIF
- Figure 4ΓÇôsource data 1/Figure 4 full raw unedited blots files/original_files for B/2021-03-04-213536/2021-03-04-213536.scn
- __MACOSX/Figure 4ΓÇôsource data 1/Figure 4 full raw unedited blots files/original_files for B/2021-03-04-213536/._2021-03-04-213536.scn
- Figure 4ΓÇôsource data 1/Figure 4 full raw unedited blots files/original_files for B/2021-03-09-170016/700.TIF
- __MACOSX/Figure 4ΓÇôsource data 1/Figure 4 full raw unedited blots files/original_files for B/2021-03-09-170016/._700.TIF
- Figure 4ΓÇôsource data 1/Figure 4 full raw unedited blots files/original_files for B/2021-03-09-170016/2021-03-09-170016.log
- Figure 4ΓÇôsource data 1/Figure 4 full raw unedited blots files/original_files for B/2021-03-09-170016/IP a-HA RT3 a-Flag-MDA5 CARDs/
- __MACOSX/Figure 4ΓÇôsource data 1/Figure 4 full raw unedited blots files/original_files for B/2021-03-09-170016/._IP a-HA RT3 a-Flag-MDA5 CARDs
- Figure 4ΓÇôsource data 1/Figure 4 full raw unedited blots files/original_files for B/2021-03-09-170016/2021-03-09-170016_IP a-HA RT3 a-Flag-MDA5 CARDs_TH.jpg
- __MACOSX/Figure 4ΓÇôsource data 1/Figure 4 full raw unedited blots files/original_files for B/2021-03-09-170016/._2021-03-09-170016_IP a-HA RT3 a-Flag-MDA5 CARDs_TH.jpg
- Figure 4ΓÇôsource data 1/Figure 4 full raw unedited blots files/original_files for B/2021-03-09-170016/800.TIF
- __MACOSX/Figure 4ΓÇôsource data 1/Figure 4 full raw unedited blots files/original_files for B/2021-03-09-170016/._800.TIF
- Figure 4ΓÇôsource data 1/Figure 4 full raw unedited blots files/original_files for B/2021-03-09-170016/2021-03-09-170016.scn
- __MACOSX/Figure 4ΓÇôsource data 1/Figure 4 full raw unedited blots files/original_files for B/2021-03-09-170016/._2021-03-09-170016.scn
- Figure 4ΓÇôsource data 1/Figure 4 full raw unedited blots files/original_files for B/2021-03-02-165804/700.TIF
- __MACOSX/Figure 4ΓÇôsource data 1/Figure 4 full raw unedited blots files/original_files for B/2021-03-02-165804/._700.TIF
- Figure 4ΓÇôsource data 1/Figure 4 full raw unedited blots files/original_files for B/2021-03-02-165804/2021-03-02-165804.scn
- __MACOSX/Figure 4ΓÇôsource data 1/Figure 4 full raw unedited blots files/original_files for B/2021-03-02-165804/._2021-03-02-165804.scn
- Figure 4ΓÇôsource data 1/Figure 4 full raw unedited blots files/original_files for B/2021-03-02-165804/2021-03-02-165804_a-GFP-TRIM25 GFP-RIG-I_TH.jpg
- __MACOSX/Figure 4ΓÇôsource data 1/Figure 4 full raw unedited blots files/original_files for B/2021-03-02-165804/._2021-03-02-165804_a-GFP-TRIM25 GFP-RIG-I_TH.jpg
- Figure 4ΓÇôsource data 1/Figure 4 full raw unedited blots files/original_files for B/2021-03-02-165804/800.TIF
- __MACOSX/Figure 4ΓÇôsource data 1/Figure 4 full raw unedited blots files/original_files for B/2021-03-02-165804/._800.TIF
- Figure 4ΓÇôsource data 1/Figure 4 full raw unedited blots files/original_files for B/2021-03-02-165804/a-GFP-TRIM25 GFP-RIG-I/
- __MACOSX/Figure 4ΓÇôsource data 1/Figure 4 full raw unedited blots files/original_files for B/2021-03-02-165804/._a-GFP-TRIM25 GFP-RIG-I
- Figure 4ΓÇôsource data 1/Figure 4 full raw unedited blots files/original_files for B/2021-03-02-165804/2021-03-02-165804.log
- Figure 4ΓÇôsource data 1/Figure 4 full raw unedited blots files/original_files for G/2020-08-27-112705/700.TIF
- Figure 4ΓÇôsource data 1/Figure 4 full raw unedited blots files/original_files for G/2020-08-27-112705/2020-08-27-112705.log
- Figure 4ΓÇôsource data 1/Figure 4 full raw unedited blots files/original_files for G/2020-08-27-112705/2020-08-27-112705_a-IP RI input Actin  IP HAR3 input R3_TH.jpg
- Figure 4ΓÇôsource data 1/Figure 4 full raw unedited blots files/original_files for G/2020-08-27-112705/a-IP RI input Actin  IP HAR3 input R3/
- __MACOSX/Figure 4ΓÇôsource data 1/Figure 4 full raw unedited blots files/original_files for G/2020-08-27-112705/._a-IP RI input Actin  IP HAR3 input R3
- Figure 4ΓÇôsource data 1/Figure 4 full raw unedited blots files/original_files for G/2020-08-27-112705/800.TIF
- Figure 4ΓÇôsource data 1/Figure 4 full raw unedited blots files/original_files for G/2020-08-27-112705/2020-08-27-112705.scn
- Figure 4ΓÇôsource data 1/Figure 4 full raw unedited blots files/original_files for G/2021-05-28-205853/700.TIF
- Figure 4ΓÇôsource data 1/Figure 4 full raw unedited blots files/original_files for G/2021-05-28-205853/2021-05-28-205853.log
- Figure 4ΓÇôsource data 1/Figure 4 full raw unedited blots files/original_files for G/2021-05-28-205853/2021-05-28-205853_RT3_TH.jpg
- Figure 4ΓÇôsource data 1/Figure 4 full raw unedited blots files/original_files for G/2021-05-28-205853/RT3/
- __MACOSX/Figure 4ΓÇôsource data 1/Figure 4 full raw unedited blots files/original_files for G/2021-05-28-205853/._RT3
- Figure 4ΓÇôsource data 1/Figure 4 full raw unedited blots files/original_files for G/2021-05-28-205853/800.TIF
- Figure 4ΓÇôsource data 1/Figure 4 full raw unedited blots files/original_files for G/2021-05-28-205853/2021-05-28-205853.scn
- Figure 4ΓÇôsource data 1/Figure 4 full raw unedited blots files/original_files for G/2020-08-27-114303/700.TIF
- Figure 4ΓÇôsource data 1/Figure 4 full raw unedited blots files/original_files for G/2020-08-27-114303/2020-08-27-114303.log
- Figure 4ΓÇôsource data 1/Figure 4 full raw unedited blots files/original_files for G/2020-08-27-114303/2020-08-27-114303.scn
- Figure 4ΓÇôsource data 1/Figure 4 full raw unedited blots files/original_files for G/2020-08-27-114303/800.TIF
- Figure 4ΓÇôsource data 1/Figure 4 full raw unedited blots files/original_files for G/2020-08-27-114303/a-HAR3/
- __MACOSX/Figure 4ΓÇôsource data 1/Figure 4 full raw unedited blots files/original_files for G/2020-08-27-114303/._a-HAR3
- Figure 4ΓÇôsource data 1/Figure 4 full raw unedited blots files/original_files for G/2020-08-27-114303/2020-08-27-114303_a-HAR3_TH.jpg
- Figure 4ΓÇôsource data 1/Figure 4 full raw unedited blots files/original_files for G/2020-08-28-200329/700.TIF
- __MACOSX/Figure 4ΓÇôsource data 1/Figure 4 full raw unedited blots files/original_files for G/2020-08-28-200329/._700.TIF
- Figure 4ΓÇôsource data 1/Figure 4 full raw unedited blots files/original_files for G/2020-08-28-200329/2020-08-28-200329_a-RIGI IP GFP-T25_TH.jpg
- __MACOSX/Figure 4ΓÇôsource data 1/Figure 4 full raw unedited blots files/original_files for G/2020-08-28-200329/._2020-08-28-200329_a-RIGI IP GFP-T25_TH.jpg
- Figure 4ΓÇôsource data 1/Figure 4 full raw unedited blots files/original_files for G/2020-08-28-200329/2020-08-28-200329.scn
- __MACOSX/Figure 4ΓÇôsource data 1/Figure 4 full raw unedited blots files/original_files for G/2020-08-28-200329/._2020-08-28-200329.scn
- Figure 4ΓÇôsource data 1/Figure 4 full raw unedited blots files/original_files for G/2020-08-28-200329/a-RIGI IP GFP-T25/
- __MACOSX/Figure 4ΓÇôsource data 1/Figure 4 full raw unedited blots files/original_files for G/2020-08-28-200329/._a-RIGI IP GFP-T25
- Figure 4ΓÇôsource data 1/Figure 4 full raw unedited blots files/original_files for G/2020-08-28-200329/800.TIF
- __MACOSX/Figure 4ΓÇôsource data 1/Figure 4 full raw unedited blots files/original_files for G/2020-08-28-200329/._800.TIF
- Figure 4ΓÇôsource data 1/Figure 4 full raw unedited blots files/original_files for G/2020-08-28-200329/2020-08-28-200329.log
- Figure 4ΓÇôsource data 1/Figure 4 full raw unedited blots files/original_files for H/2021-06-08-133148/700.TIF
- Figure 4ΓÇôsource data 1/Figure 4 full raw unedited blots files/original_files for H/2021-06-08-133148/2021-06-08-133148.log
- Figure 4ΓÇôsource data 1/Figure 4 full raw unedited blots files/original_files for H/2021-06-08-133148/Flag RT3/
- __MACOSX/Figure 4ΓÇôsource data 1/Figure 4 full raw unedited blots files/original_files for H/2021-06-08-133148/._Flag RT3
- Figure 4ΓÇôsource data 1/Figure 4 full raw unedited blots files/original_files for H/2021-06-08-133148/800.TIF
- Figure 4ΓÇôsource data 1/Figure 4 full raw unedited blots files/original_files for H/2021-06-08-133148/2021-06-08-133148.scn
- Figure 4ΓÇôsource data 1/Figure 4 full raw unedited blots files/original_files for H/2021-06-08-133148/2021-06-08-133148_Flag RT3_TH.jpg
- Figure 4ΓÇôsource data 1/Figure 4 full raw unedited blots files/original_files for H/2021-06-11-132354/700.TIF
- Figure 4ΓÇôsource data 1/Figure 4 full raw unedited blots files/original_files for H/2021-06-11-132354/UB-K63 WT 293T/
- __MACOSX/Figure 4ΓÇôsource data 1/Figure 4 full raw unedited blots files/original_files for H/2021-06-11-132354/._UB-K63 WT 293T
- Figure 4ΓÇôsource data 1/Figure 4 full raw unedited blots files/original_files for H/2021-06-11-132354/2021-06-11-132354.log
- Figure 4ΓÇôsource data 1/Figure 4 full raw unedited blots files/original_files for H/2021-06-11-132354/2021-06-11-132354_UB-K63 WT 293T_TH.jpg
- Figure 4ΓÇôsource data 1/Figure 4 full raw unedited blots files/original_files for H/2021-06-11-132354/800.TIF
- Figure 4ΓÇôsource data 1/Figure 4 full raw unedited blots files/original_files for H/2021-06-11-132354/2021-06-11-132354.scn
- Figure 4ΓÇôsource data 1/Figure 4 full raw unedited blots files/original_files for H/2021-05-28-205034/700.TIF
- Figure 4ΓÇôsource data 1/Figure 4 full raw unedited blots files/original_files for H/2021-05-28-205034/2021-05-28-205034.scn
- Figure 4ΓÇôsource data 1/Figure 4 full raw unedited blots files/original_files for H/2021-05-28-205034/actin/
- __MACOSX/Figure 4ΓÇôsource data 1/Figure 4 full raw unedited blots files/original_files for H/2021-05-28-205034/._actin
- Figure 4ΓÇôsource data 1/Figure 4 full raw unedited blots files/original_files for H/2021-05-28-205034/2021-05-28-205034.log
- Figure 4ΓÇôsource data 1/Figure 4 full raw unedited blots files/original_files for H/2021-05-28-205034/800.TIF
- Figure 4ΓÇôsource data 1/Figure 4 full raw unedited blots files/original_files for H/2021-05-28-205034/2021-05-28-205034_actin_TH.jpg
- Figure 4ΓÇôsource data 1/Figure 4 full raw unedited blots files/original_files for H/2021-05-21-214618/700.TIF
- Figure 4ΓÇôsource data 1/Figure 4 full raw unedited blots files/original_files for H/2021-05-21-214618/2021-05-21-214618.scn
- Figure 4ΓÇôsource data 1/Figure 4 full raw unedited blots files/original_files for H/2021-05-21-214618/2021-05-21-214618.log
- Figure 4ΓÇôsource data 1/Figure 4 full raw unedited blots files/original_files for H/2021-05-21-214618/GFP RIG-I/
- __MACOSX/Figure 4ΓÇôsource data 1/Figure 4 full raw unedited blots files/original_files for H/2021-05-21-214618/._GFP RIG-I
- Figure 4ΓÇôsource data 1/Figure 4 full raw unedited blots files/original_files for H/2021-05-21-214618/2021-05-21-214618_GFP RIG-I_TH.jpg
- Figure 4ΓÇôsource data 1/Figure 4 full raw unedited blots files/original_files for F/2021-05-26-210259/700.TIF
- Figure 4ΓÇôsource data 1/Figure 4 full raw unedited blots files/original_files for F/2021-05-26-210259/2021-05-26-210259.log
- Figure 4ΓÇôsource data 1/Figure 4 full raw unedited blots files/original_files for F/2021-05-26-210259/2021-05-26-210259_a-RT3_TH.jpg
- Figure 4ΓÇôsource data 1/Figure 4 full raw unedited blots files/original_files for F/2021-05-26-210259/800.TIF
- Figure 4ΓÇôsource data 1/Figure 4 full raw unedited blots files/original_files for F/2021-05-26-210259/2021-05-26-210259.scn
- Figure 4ΓÇôsource data 1/Figure 4 full raw unedited blots files/original_files for F/2021-05-26-210259/a-RT3/
- __MACOSX/Figure 4ΓÇôsource data 1/Figure 4 full raw unedited blots files/original_files for F/2021-05-26-210259/._a-RT3
- Figure 4ΓÇôsource data 1/Figure 4 full raw unedited blots files/original_files for F/2021-05-26-212123/700.TIF
- Figure 4ΓÇôsource data 1/Figure 4 full raw unedited blots files/original_files for F/2021-05-26-212123/2021-05-26-212123.scn
- Figure 4ΓÇôsource data 1/Figure 4 full raw unedited blots files/original_files for F/2021-05-26-212123/2021-05-26-212123_a-RIG-I  IP3 INPUT2_TH.jpg
- Figure 4ΓÇôsource data 1/Figure 4 full raw unedited blots files/original_files for F/2021-05-26-212123/a-RIG-I  IP3 INPUT2/
- __MACOSX/Figure 4ΓÇôsource data 1/Figure 4 full raw unedited blots files/original_files for F/2021-05-26-212123/._a-RIG-I  IP3 INPUT2
- Figure 4ΓÇôsource data 1/Figure 4 full raw unedited blots files/original_files for F/2021-05-26-212123/800.TIF
- Figure 4ΓÇôsource data 1/Figure 4 full raw unedited blots files/original_files for F/2021-05-26-212123/2021-05-26-212123.log
- Figure 4ΓÇôsource data 1/Figure 4 full raw unedited blots files/original_files for F/2021-05-26-203425/700.TIF
- Figure 4ΓÇôsource data 1/Figure 4 full raw unedited blots files/original_files for F/2021-05-26-203425/2021-05-26-203425.log
- Figure 4ΓÇôsource data 1/Figure 4 full raw unedited blots files/original_files for F/2021-05-26-203425/2021-05-26-203425_a-Actin_TH.jpg
- Figure 4ΓÇôsource data 1/Figure 4 full raw unedited blots files/original_files for F/2021-05-26-203425/2021-05-26-203425.scn
- Figure 4ΓÇôsource data 1/Figure 4 full raw unedited blots files/original_files for F/2021-05-26-203425/a-Actin/
- __MACOSX/Figure 4ΓÇôsource data 1/Figure 4 full raw unedited blots files/original_files for F/2021-05-26-203425/._a-Actin
- Figure 4ΓÇôsource data 1/Figure 4 full raw unedited blots files/original_files for F/2021-05-31-165733/700.TIF
- Figure 4ΓÇôsource data 1/Figure 4 full raw unedited blots files/original_files for F/2021-05-31-165733/2021-05-31-165733.scn
- Figure 4ΓÇôsource data 1/Figure 4 full raw unedited blots files/original_files for F/2021-05-31-165733/2021-05-31-165733_endougenous IP RT3 RIG-I RT3_TH.jpg
- Figure 4ΓÇôsource data 1/Figure 4 full raw unedited blots files/original_files for F/2021-05-31-165733/800.TIF
- Figure 4ΓÇôsource data 1/Figure 4 full raw unedited blots files/original_files for F/2021-05-31-165733/2021-05-31-165733.log
- Figure 4ΓÇôsource data 1/Figure 4 full raw unedited blots files/original_files for F/2021-05-31-165733/endougenous IP RT3 RIG-I RT3/
- __MACOSX/Figure 4ΓÇôsource data 1/Figure 4 full raw unedited blots files/original_files for F/2021-05-31-165733/._endougenous IP RT3 RIG-I RT3
- Figure 4ΓÇôsource data 1/Figure 4 full raw unedited blots files/original_files for F/2021-05-26-204815/700.TIF
- Figure 4ΓÇôsource data 1/Figure 4 full raw unedited blots files/original_files for F/2021-05-26-204815/2021-05-26-204815_a-T25 IP3 INPUT2_TH.jpg
- Figure 4ΓÇôsource data 1/Figure 4 full raw unedited blots files/original_files for F/2021-05-26-204815/2021-05-26-204815.scn
- Figure 4ΓÇôsource data 1/Figure 4 full raw unedited blots files/original_files for F/2021-05-26-204815/a-T25 IP3 INPUT2/
- __MACOSX/Figure 4ΓÇôsource data 1/Figure 4 full raw unedited blots files/original_files for F/2021-05-26-204815/._a-T25 IP3 INPUT2
- Figure 4ΓÇôsource data 1/Figure 4 full raw unedited blots files/original_files for F/2021-05-26-204815/800.TIF
- Figure 4ΓÇôsource data 1/Figure 4 full raw unedited blots files/original_files for F/2021-05-26-204815/2021-05-26-204815.log
- Figure 4ΓÇôsource data 1/Figure 4 full raw unedited blots files/original_files for A/2020-07-05-223459/700.TIF
- Figure 4ΓÇôsource data 1/Figure 4 full raw unedited blots files/original_files for A/2020-07-05-223459/2020-07-05-223459.log
- Figure 4ΓÇôsource data 1/Figure 4 full raw unedited blots files/original_files for A/2020-07-05-223459/2020-07-05-223459_a-Flag-T25 GFP-RT3 input_TH.jpg
- Figure 4ΓÇôsource data 1/Figure 4 full raw unedited blots files/original_files for A/2020-07-05-223459/a-Flag-T25 GFP-RT3 input/
- __MACOSX/Figure 4ΓÇôsource data 1/Figure 4 full raw unedited blots files/original_files for A/2020-07-05-223459/._a-Flag-T25 GFP-RT3 input
- Figure 4ΓÇôsource data 1/Figure 4 full raw unedited blots files/original_files for A/2020-07-05-223459/2020-07-05-223459.scn
- Figure 4ΓÇôsource data 1/Figure 4 full raw unedited blots files/original_files for A/2020-07-05-223459/800.TIF
- Figure 4ΓÇôsource data 1/Figure 4 full raw unedited blots files/original_files for A/2020-06-16-140826/700.TIF
- __MACOSX/Figure 4ΓÇôsource data 1/Figure 4 full raw unedited blots files/original_files for A/2020-06-16-140826/._700.TIF
- Figure 4ΓÇôsource data 1/Figure 4 full raw unedited blots files/original_files for A/2020-06-16-140826/2020-06-16-140826.log
- Figure 4ΓÇôsource data 1/Figure 4 full raw unedited blots files/original_files for A/2020-06-16-140826/2020-06-16-140826_a-Flag-T25 GFP-RT3 input IP a-HA-Ub input IP RIGI_TH.jpg
- __MACOSX/Figure 4ΓÇôsource data 1/Figure 4 full raw unedited blots files/original_files for A/2020-06-16-140826/._2020-06-16-140826_a-Flag-T25 GFP-RT3 input IP a-HA-Ub input IP RIGI_TH.jpg
- Figure 4ΓÇôsource data 1/Figure 4 full raw unedited blots files/original_files for A/2020-06-16-140826/800.TIF
- __MACOSX/Figure 4ΓÇôsource data 1/Figure 4 full raw unedited blots files/original_files for A/2020-06-16-140826/._800.TIF
- Figure 4ΓÇôsource data 1/Figure 4 full raw unedited blots files/original_files for A/2020-06-16-140826/a-Flag-T25 GFP-RT3 input IP a-HA-Ub input IP RIGI/
- __MACOSX/Figure 4ΓÇôsource data 1/Figure 4 full raw unedited blots files/original_files for A/2020-06-16-140826/._a-Flag-T25 GFP-RT3 input IP a-HA-Ub input IP RIGI
- Figure 4ΓÇôsource data 1/Figure 4 full raw unedited blots files/original_files for A/2020-06-16-140826/2020-06-16-140826.scn
- __MACOSX/Figure 4ΓÇôsource data 1/Figure 4 full raw unedited blots files/original_files for A/2020-06-16-140826/._2020-06-16-140826.scn
- Figure 4ΓÇôsource data 1/Figure 4 full raw unedited blots files/original_files for A/2020-08-27-112705/700.TIF
- Figure 4ΓÇôsource data 1/Figure 4 full raw unedited blots files/original_files for A/2020-08-27-112705/.DS_Store
- __MACOSX/Figure 4ΓÇôsource data 1/Figure 4 full raw unedited blots files/original_files for A/2020-08-27-112705/._.DS_Store
- Figure 4ΓÇôsource data 1/Figure 4 full raw unedited blots files/original_files for A/2020-08-27-112705/2020-08-27-112705.log
- Figure 4ΓÇôsource data 1/Figure 4 full raw unedited blots files/original_files for A/2020-08-27-112705/2020-08-27-112705_a-IP RI input Actin  IP HAR3 input R3_TH.jpg
- Figure 4ΓÇôsource data 1/Figure 4 full raw unedited blots files/original_files for A/2020-08-27-112705/a-IP RI input Actin  IP HAR3 input R3/
- __MACOSX/Figure 4ΓÇôsource data 1/Figure 4 full raw unedited blots files/original_files for A/2020-08-27-112705/._a-IP RI input Actin  IP HAR3 input R3
- Figure 4ΓÇôsource data 1/Figure 4 full raw unedited blots files/original_files for A/2020-08-27-112705/800.TIF
- Figure 4ΓÇôsource data 1/Figure 4 full raw unedited blots files/original_files for A/2020-08-27-112705/2020-08-27-112705.scn
- Figure 4ΓÇôsource data 1/Figure 4 full raw unedited blots files/original_files for A/2020-01-11-165202/700.TIF
- Figure 4ΓÇôsource data 1/Figure 4 full raw unedited blots files/original_files for A/2020-01-11-165202/2020-01-11-165202.scn
- Figure 4ΓÇôsource data 1/Figure 4 full raw unedited blots files/original_files for A/2020-01-11-165202/a-GST Actin beads elution/
- __MACOSX/Figure 4ΓÇôsource data 1/Figure 4 full raw unedited blots files/original_files for A/2020-01-11-165202/._a-GST Actin beads elution
- Figure 4ΓÇôsource data 1/Figure 4 full raw unedited blots files/original_files for A/2020-01-11-165202/800.TIF
- Figure 4ΓÇôsource data 1/Figure 4 full raw unedited blots files/original_files for A/2020-01-11-165202/2020-01-11-165202.log
- Figure 4ΓÇôsource data 1/Figure 4 full raw unedited blots files/original_files for A/2020-01-11-165202/2020-01-11-165202_a-GST Actin beads elution_TH.jpg
- __MACOSX/Figure 4ΓÇôsource data 1/Figure 4 full raw unedited blots files/original_files for A/2020-01-11-165202/._2020-01-11-165202_a-GST Actin beads elution_TH.jpg
- Figure 4ΓÇôsource data 1/Figure 4 full raw unedited blots files/original_files for C/2020-08-20-222444/a-T25 WTand KD actin  GST RI/Analysis.data
- Figure 4ΓÇôsource data 1/Figure 4 full raw unedited blots files/original_files for C/2020-08-20-222444/a-T25 WTand KD actin  GST RI/SizeStdNet.data
- Figure 4ΓÇôsource data 1/Figure 4 full raw unedited blots files/original_files for C/2020-08-20-222444/a-T25 WTand KD actin  GST RI/Experiment.data
- Figure 4ΓÇôsource data 1/Figure 4 full raw unedited blots files/original_files for C/2020-07-05-224341/a-F-RIGI GFP-RT3 input IP/Analysis.data
- Figure 4ΓÇôsource data 1/Figure 4 full raw unedited blots files/original_files for C/2020-07-05-224341/a-F-RIGI GFP-RT3 input IP/SizeStdNet.data
- Figure 4ΓÇôsource data 1/Figure 4 full raw unedited blots files/original_files for C/2020-07-05-224341/a-F-RIGI GFP-RT3 input IP/Experiment.data
- Figure 4ΓÇôsource data 1/Figure 4 full raw unedited blots files/original_files for B/2020-08-22-190755/actin/Analysis.data
- Figure 4ΓÇôsource data 1/Figure 4 full raw unedited blots files/original_files for B/2020-08-22-190755/actin/SizeStdNet.data
- Figure 4ΓÇôsource data 1/Figure 4 full raw unedited blots files/original_files for B/2020-08-22-190755/actin/Experiment.data
- Figure 4ΓÇôsource data 1/Figure 4 full raw unedited blots files/original_files for B/2021-03-04-213536/a-GFP-RT3/Analysis.data
- Figure 4ΓÇôsource data 1/Figure 4 full raw unedited blots files/original_files for B/2021-03-04-213536/a-GFP-RT3/SizeStdNet.data
- Figure 4ΓÇôsource data 1/Figure 4 full raw unedited blots files/original_files for B/2021-03-04-213536/a-GFP-RT3/Experiment.data
- Figure 4ΓÇôsource data 1/Figure 4 full raw unedited blots files/original_files for B/2021-03-09-170016/IP a-HA RT3 a-Flag-MDA5 CARDs/Analysis.data
- Figure 4ΓÇôsource data 1/Figure 4 full raw unedited blots files/original_files for B/2021-03-09-170016/IP a-HA RT3 a-Flag-MDA5 CARDs/SizeStdNet.data
- Figure 4ΓÇôsource data 1/Figure 4 full raw unedited blots files/original_files for B/2021-03-09-170016/IP a-HA RT3 a-Flag-MDA5 CARDs/Experiment.data
- Figure 4ΓÇôsource data 1/Figure 4 full raw unedited blots files/original_files for B/2021-03-02-165804/a-GFP-TRIM25 GFP-RIG-I/Analysis.data
- Figure 4ΓÇôsource data 1/Figure 4 full raw unedited blots files/original_files for B/2021-03-02-165804/a-GFP-TRIM25 GFP-RIG-I/SizeStdNet.data
- Figure 4ΓÇôsource data 1/Figure 4 full raw unedited blots files/original_files for B/2021-03-02-165804/a-GFP-TRIM25 GFP-RIG-I/Experiment.data
- Figure 4ΓÇôsource data 1/Figure 4 full raw unedited blots files/original_files for G/2020-08-27-112705/a-IP RI input Actin  IP HAR3 input R3/Analysis.data
- Figure 4ΓÇôsource data 1/Figure 4 full raw unedited blots files/original_files for G/2020-08-27-112705/a-IP RI input Actin  IP HAR3 input R3/SizeStdNet.data
- Figure 4ΓÇôsource data 1/Figure 4 full raw unedited blots files/original_files for G/2020-08-27-112705/a-IP RI input Actin  IP HAR3 input R3/Experiment.data
- Figure 4ΓÇôsource data 1/Figure 4 full raw unedited blots files/original_files for G/2021-05-28-205853/RT3/Analysis.data
- Figure 4ΓÇôsource data 1/Figure 4 full raw unedited blots files/original_files for G/2021-05-28-205853/RT3/SizeStdNet.data
- Figure 4ΓÇôsource data 1/Figure 4 full raw unedited blots files/original_files for G/2021-05-28-205853/RT3/Experiment.data
- Figure 4ΓÇôsource data 1/Figure 4 full raw unedited blots files/original_files for G/2020-08-27-114303/a-HAR3/Analysis.data
- Figure 4ΓÇôsource data 1/Figure 4 full raw unedited blots files/original_files for G/2020-08-27-114303/a-HAR3/SizeStdNet.data
- Figure 4ΓÇôsource data 1/Figure 4 full raw unedited blots files/original_files for G/2020-08-27-114303/a-HAR3/Experiment.data
- Figure 4ΓÇôsource data 1/Figure 4 full raw unedited blots files/original_files for G/2020-08-28-200329/a-RIGI IP GFP-T25/Analysis.data
- Figure 4ΓÇôsource data 1/Figure 4 full raw unedited blots files/original_files for G/2020-08-28-200329/a-RIGI IP GFP-T25/SizeStdNet.data
- Figure 4ΓÇôsource data 1/Figure 4 full raw unedited blots files/original_files for G/2020-08-28-200329/a-RIGI IP GFP-T25/Experiment.data
- Figure 4ΓÇôsource data 1/Figure 4 full raw unedited blots files/original_files for H/2021-06-08-133148/Flag RT3/Analysis.data
- Figure 4ΓÇôsource data 1/Figure 4 full raw unedited blots files/original_files for H/2021-06-08-133148/Flag RT3/SizeStdNet.data
- Figure 4ΓÇôsource data 1/Figure 4 full raw unedited blots files/original_files for H/2021-06-08-133148/Flag RT3/Experiment.data
- Figure 4ΓÇôsource data 1/Figure 4 full raw unedited blots files/original_files for H/2021-06-11-132354/UB-K63 WT 293T/Analysis.data
- Figure 4ΓÇôsource data 1/Figure 4 full raw unedited blots files/original_files for H/2021-06-11-132354/UB-K63 WT 293T/SizeStdNet.data
- Figure 4ΓÇôsource data 1/Figure 4 full raw unedited blots files/original_files for H/2021-06-11-132354/UB-K63 WT 293T/Experiment.data
- Figure 4ΓÇôsource data 1/Figure 4 full raw unedited blots files/original_files for H/2021-05-28-205034/actin/Analysis.data
- Figure 4ΓÇôsource data 1/Figure 4 full raw unedited blots files/original_files for H/2021-05-28-205034/actin/SizeStdNet.data
- Figure 4ΓÇôsource data 1/Figure 4 full raw unedited blots files/original_files for H/2021-05-28-205034/actin/Experiment.data
- Figure 4ΓÇôsource data 1/Figure 4 full raw unedited blots files/original_files for H/2021-05-21-214618/GFP RIG-I/Analysis.data
[truncated: 29 more entries]
