# Supplementary material for: RTN3 inhibits RIG-I-mediated antiviral responses by impairing TRIM25-mediated K63-linked polyubiquitination
Source: eLife. 2021 Jul 27;10:e68958. doi: 10.7554/eLife.68958 (PMC8315805; doi:10.7554/eLife.68958)
Supplement: Figure 4—source data 1. [file elife-68958-fig4-data1.zip › Figure 4ΓÇôsource data 1/Figure 4 full raw unedited blots files/original_files for B/2020-08-22-190755/2020-08-22-190755.log]

08-22 13:09:58 scand: INFO **** BEGIN-SCAN: GROUP='odyssey', SCAN='2020-08-22-190755' ****
08-22 13:09:58 scand: INFO Serial Number: ODY-2391
08-22 13:09:58 scand: INFO Microscope Serial Number: 0910-10226
08-22 13:09:58 scand: INFO Software Version: 2.1.15
08-22 13:09:58 scand: INFO New doc is: <new><in><scangroup>odyssey</scangroup><scan>2020-08-22-190755</scan><channel>700 800</channel><focus>0</focus><resolution>169</resolution><quality>medium</quality><intensity700>5</intensity700><intensity800>5</intensity800><size><x0>0</x0><y0>0</y0><x1>9</x1><y1>2</y1></size><comment/></in></new>
08-22 13:09:58 scand: INFO res='1', speed='2'
08-22 13:09:58 scand: INFO ScandScanner: bandwidth=600Hz
08-22 13:09:58 scand: INFO ScandScanner: filter_filename=/usr/local/licor/dsp600Hz_rev2.hex
08-22 13:09:58 scand: INFO DSPDriver::SetMargin: left=0, right=640
08-22 13:09:58 scand: INFO XYZScanStrategy::Init: initialize analog driver
08-22 13:09:58 scand: INFO XYZScanStrategy::Init: initialize DSP driver ... left=0, right=4256
08-22 13:09:58 scand: INFO DSPDriver::SetMargin: left=0, right=4256
08-22 13:09:58 scand: INFO XYZScanStrategy::Init:  left=-387 right=4643 top=0 bottom=946
08-22 13:09:58 scand: INFO XYZScanStrategy::Init : gain700=1 volts700=177.578 gain800=1 volts800=180.313
08-22 13:09:58 scand: INFO ScandScanner::do_scan: two channels
08-22 13:09:58 paneld: INFO testState: transition from 'init' to 'pause'
08-22 13:10:00 paneld: INFO testState: transition from 'pause' to 'scan'
08-22 13:10:00 scand: INFO Lid opened; Scan paused.
08-22 13:10:00 paneld: INFO testState: transition from 'scan' to 'pause'
08-22 13:10:09 paneld: INFO testState: transition from 'pause' to 'scan'
08-22 13:11:19 scand: INFO cmd='/usr/local/bin/plot-laser-log-file'
08-22 13:11:21 scand: INFO plot-laser-log-file: sn='0910-10226'
08-22 13:11:21 scand: INFO plot-laser-log-file: laser data file='/home/laserlog/laser'
08-22 13:11:21 scand: INFO plot-laser-log-file: laser graphic file='/home/laserlog/laser.png'
08-22 13:11:21 scand: INFO plot-laser-log-file: max current: 700=53.9, 800=31.6
08-22 13:11:21 scand: INFO plot-laser-log-file: MAX: X=4662773, YMin=0, YMax=60
08-22 13:11:21 scand: INFO plot-laser-log-file::plot: hours=1295.2
08-22 13:11:21 scand: INFO plot-laser-log-file::plot: X as hours=1296
08-22 13:11:21 scand: INFO plot-laser-log-file::plot: exponent=3.11260500153457
08-22 13:11:21 scand: INFO plot-laser-log-file::plot: ceil exponent=4
08-22 13:11:21 scand: INFO plot-laser-log-file::plot: NX=4, XX=10000
08-22 13:11:21 scand: INFO plot-laser-log-file::plot: left=59, top=366, right=1061, bottom=64
08-22 13:11:21 scand: INFO
08-22 13:11:21 scand: INFO Laser graphic generation required 2 seconds
08-22 13:11:21 scand: INFO **** END-SCAN: GROUP='odyssey', SCAN='2020-08-22-190755' ****
