# Supplementary material for: RTN3 inhibits RIG-I-mediated antiviral responses by impairing TRIM25-mediated K63-linked polyubiquitination
Source: eLife. 2021 Jul 27;10:e68958. doi: 10.7554/eLife.68958 (PMC8315805; doi:10.7554/eLife.68958)
Supplement: Figure 4—source data 1. [file elife-68958-fig4-data1.zip › Figure 4ΓÇôsource data 1/Figure 4 full raw unedited blots files/original_files for B/2021-03-02-165804/2021-03-02-165804.log]

03-02 00:35:08 scand: INFO **** BEGIN-SCAN: GROUP='odyssey', SCAN='2021-03-02-165804' ****
03-02 00:35:08 scand: INFO Serial Number: ODY-2447
03-02 00:35:08 scand: INFO Microscope Serial Number: 0912-10070
03-02 00:35:08 scand: INFO Software Version: 2.1.15
03-02 00:35:08 scand: INFO New doc is: <new><in><scangroup>odyssey</scangroup><scan>2021-03-02-165804</scan><channel>700 800</channel><focus>0</focus><resolution>84</resolution><quality>medium</quality><intensity700>3</intensity700><intensity800>5</intensity800><size><x0>0</x0><y0>0</y0><x1>8</x1><y1>5</y1></size><comment/></in></new>
03-02 00:35:08 scand: INFO res='2', speed='2'
03-02 00:35:08 scand: INFO ScandScanner: bandwidth=1200Hz
03-02 00:35:08 scand: INFO ScandScanner: filter_filename=/usr/local/licor/dsp1200Hz_rev2.hex
03-02 00:35:08 scand: INFO DSPDriver::SetMargin: left=0, right=640
03-02 00:35:08 scand: INFO XYZScanStrategy::Init: initialize analog driver
03-02 00:35:08 scand: INFO XYZScanStrategy::Init: initialize DSP driver ... left=0, right=3780
03-02 00:35:08 scand: INFO DSPDriver::SetMargin: left=0, right=3780
03-02 00:35:08 scand: INFO XYZScanStrategy::Init:  left=-387 right=4168 top=0 bottom=2362
03-02 00:35:08 scand: INFO XYZScanStrategy::Init : gain700=0 volts700=174.16 gain800=1 volts800=173.477
03-02 00:35:08 scand: INFO ScandScanner::do_scan: two channels
03-02 00:35:08 paneld: INFO testState: transition from 'init' to 'pause'
03-02 00:35:08 python:  INFO ageOffDataFiles:  Space Requested:  10485760L  Space Available:  62533709824L
03-02 00:35:09 paneld: INFO testState: transition from 'pause' to 'scan'
03-02 00:35:09 scand: INFO Lid opened; Scan paused.
03-02 00:35:10 paneld: INFO testState: transition from 'scan' to 'pause'
03-02 00:35:19 paneld: INFO testState: transition from 'pause' to 'scan'
03-02 00:40:23 scand: INFO cmd='/usr/local/bin/plot-laser-log-file'
03-02 00:40:24 scand: INFO plot-laser-log-file: sn='0912-10070'
03-02 00:40:24 scand: INFO plot-laser-log-file: laser data file='/home/laserlog/laser'
03-02 00:40:24 scand: INFO plot-laser-log-file: laser graphic file='/home/laserlog/laser.png'
03-02 00:40:24 scand: INFO plot-laser-log-file: max current: 700=53.3, 800=32.2
03-02 00:40:24 scand: INFO plot-laser-log-file: MAX: X=1890067, YMin=0, YMax=59
03-02 00:40:24 scand: INFO plot-laser-log-file::plot: hours=525.0
03-02 00:40:24 scand: INFO plot-laser-log-file::plot: X as hours=526
03-02 00:40:24 scand: INFO plot-laser-log-file::plot: exponent=2.72098574415374
03-02 00:40:24 scand: INFO plot-laser-log-file::plot: ceil exponent=3
03-02 00:40:24 scand: INFO plot-laser-log-file::plot: NX=3, XX=1000
03-02 00:40:24 scand: INFO plot-laser-log-file::plot: left=59, top=366, right=1061, bottom=64
03-02 00:40:24 scand: INFO
03-02 00:40:24 scand: INFO Laser graphic generation required 1 seconds
03-02 00:40:24 scand: INFO **** END-SCAN: GROUP='odyssey', SCAN='2021-03-02-165804' ****
