# Supplementary material for: RTN3 inhibits RIG-I-mediated antiviral responses by impairing TRIM25-mediated K63-linked polyubiquitination
Source: eLife. 2021 Jul 27;10:e68958. doi: 10.7554/eLife.68958 (PMC8315805; doi:10.7554/eLife.68958)
Supplement: Figure 4—source data 1. [file elife-68958-fig4-data1.zip › Figure 4ΓÇôsource data 1/Figure 4 full raw unedited blots files/original_files for G/2020-08-28-200329/2020-08-28-200329.scn]

#Properties Updated
#Fri Aug 28 20:08:24 CST 2020
FocusOffset=0
NumImageNames=2
ImageSetNames=
ExperimentNames=a-RIGI IP GFP-T25
ScannerName=LI-COR Odyssey (ODY-2391)
ApplicationName=Odyssey
FileType=LI-COR LI2D SCAN File
ImageSetNumbers=
Name=2020-08-28-200329
ScanIntensity700=6
ScanArea=0.0,0.0 to 5.0,7.0
Comments=
NumImageSetNames=0
ScanDate=2020, 7, 28
FileVersion=SCAN VERSION 1.7
NumExperimentNames=1
ScanChannels=700 800
NumImageSetNumbers=0
ScanResolution=169.49153
BarCode=
ScanGroup=odyssey
ImageNames=700.TIF, 800.TIF
ScanQuality=medium
ScanIntensity800=5
ScannerScanName=2020-08-28-200329
