# Supplementary material for: RTN3 inhibits RIG-I-mediated antiviral responses by impairing TRIM25-mediated K63-linked polyubiquitination
Source: eLife. 2021 Jul 27;10:e68958. doi: 10.7554/eLife.68958 (PMC8315805; doi:10.7554/eLife.68958)
Supplement: Figure 4—source data 1. [file elife-68958-fig4-data1.zip › Figure 4ΓÇôsource data 1/Figure 4 full raw unedited blots files/original_files for H/2021-06-08-133148/2021-06-08-133148.log]

06-07 22:06:40 scand: INFO **** BEGIN-SCAN: GROUP='odyssey', SCAN='2021-06-08-133148' ****
06-07 22:06:40 scand: INFO Serial Number: ODY-2447
06-07 22:06:40 scand: INFO Microscope Serial Number: 0912-10070
06-07 22:06:40 scand: INFO Software Version: 2.1.15
06-07 22:06:40 scand: INFO New doc is: <new><in><scangroup>odyssey</scangroup><scan>2021-06-08-133148</scan><channel>700 800</channel><focus>0</focus><resolution>84</resolution><quality>medium</quality><intensity700>2.5</intensity700><intensity800>5.5</intensity800><size><x0>0</x0><y0>0</y0><x1>4</x1><y1>2</y1></size><comment/></in></new>
06-07 22:06:40 scand: INFO res='2', speed='2'
06-07 22:06:40 scand: INFO ScandScanner: bandwidth=1200Hz
06-07 22:06:40 scand: INFO ScandScanner: filter_filename=/usr/local/licor/dsp1200Hz_rev2.hex
06-07 22:06:40 scand: INFO DSPDriver::SetMargin: left=0, right=640
06-07 22:06:40 scand: INFO XYZScanStrategy::Init: initialize analog driver
06-07 22:06:40 scand: INFO XYZScanStrategy::Init: initialize DSP driver ... left=0, right=1888
06-07 22:06:40 scand: INFO DSPDriver::SetMargin: left=0, right=1888
06-07 22:06:40 scand: INFO XYZScanStrategy::Init:  left=-387 right=2278 top=0 bottom=945
06-07 22:06:40 scand: INFO XYZScanStrategy::Init : gain700=0 volts700=165.957 gain800=2 volts800=142.715
06-07 22:06:40 scand: INFO ScandScanner::do_scan: two channels
06-07 22:06:40 paneld: INFO testState: transition from 'init' to 'pause'
06-07 22:06:42 paneld: INFO testState: transition from 'pause' to 'scan'
06-07 22:06:42 scand: INFO Lid opened; Scan paused.
06-07 22:06:42 paneld: INFO testState: transition from 'scan' to 'pause'
06-07 22:06:52 paneld: INFO testState: transition from 'pause' to 'scan'
06-07 22:08:07 scand: INFO cmd='/usr/local/bin/plot-laser-log-file'
06-07 22:08:07 scand: INFO plot-laser-log-file: sn='0912-10070'
06-07 22:08:07 scand: INFO plot-laser-log-file: laser data file='/home/laserlog/laser'
06-07 22:08:07 scand: INFO plot-laser-log-file: laser graphic file='/home/laserlog/laser.png'
06-07 22:08:07 scand: INFO plot-laser-log-file: max current: 700=53.3, 800=32.2
06-07 22:08:07 scand: INFO plot-laser-log-file: MAX: X=2033991, YMin=0, YMax=59
06-07 22:08:07 scand: INFO plot-laser-log-file::plot: hours=565.0
06-07 22:08:07 scand: INFO plot-laser-log-file::plot: X as hours=565
06-07 22:08:07 scand: INFO plot-laser-log-file::plot: exponent=2.75204844781944
06-07 22:08:07 scand: INFO plot-laser-log-file::plot: ceil exponent=3
06-07 22:08:07 scand: INFO plot-laser-log-file::plot: NX=3, XX=1000
06-07 22:08:07 scand: INFO plot-laser-log-file::plot: left=59, top=366, right=1061, bottom=64
06-07 22:08:07 scand: INFO
06-07 22:08:07 scand: INFO Laser graphic generation required 0 seconds
06-07 22:08:08 scand: INFO **** END-SCAN: GROUP='odyssey', SCAN='2021-06-08-133148' ****
