# Supplementary material for: RTN3 inhibits RIG-I-mediated antiviral responses by impairing TRIM25-mediated K63-linked polyubiquitination
Source: eLife. 2021 Jul 27;10:e68958. doi: 10.7554/eLife.68958 (PMC8315805; doi:10.7554/eLife.68958)
Supplement: Figure 4—source data 1. [file elife-68958-fig4-data1.zip › Figure 4ΓÇôsource data 1/Figure 4 full raw unedited blots files/original_files for H/2021-05-28-205034/2021-05-28-205034.scn]

#Properties Updated
#Fri May 28 21:30:22 CST 2021
NumImageNames=2
FocusOffset=0
ImageSetNames=
ExperimentNames=actin
ScannerName=LI-COR Odyssey (ODY-2447)
FileType=LI-COR LI2D SCAN File
ApplicationName=Odyssey
ImageSetNumbers=
Name=2021-05-28-205034
ScanIntensity700=3
ScanArea=0.0,0.0 to 7.0,4.0
Comments=
NumImageSetNames=0
ScanDate=2021, 4, 28
FileVersion=SCAN VERSION 1.7
NumExperimentNames=1
ScanChannels=700 800
NumImageSetNumbers=0
ScanResolution=84.745766
BarCode=
ScanGroup=odyssey
ImageNames=700.TIF, 800.TIF
ScanQuality=medium
ScanIntensity800=3
ScannerScanName=2021-05-28-205034
