# Supplementary material for: RTN3 inhibits RIG-I-mediated antiviral responses by impairing TRIM25-mediated K63-linked polyubiquitination
Source: eLife. 2021 Jul 27;10:e68958. doi: 10.7554/eLife.68958 (PMC8315805; doi:10.7554/eLife.68958)
Supplement: Figure 4—source data 1. [file elife-68958-fig4-data1.zip › Figure 4ΓÇôsource data 1/Figure 4 full raw unedited blots files/original_files for A/2020-06-16-140826/2020-06-16-140826.log]

06-16 08:10:55 scand: INFO **** BEGIN-SCAN: GROUP='odyssey', SCAN='2020-06-16-140826' ****
06-16 08:10:55 scand: INFO Serial Number: ODY-2391
06-16 08:10:55 scand: INFO Microscope Serial Number: 0910-10226
06-16 08:10:55 scand: INFO Software Version: 2.1.15
06-16 08:10:55 scand: INFO New doc is: <new><in><scangroup>odyssey</scangroup><scan>2020-06-16-140826</scan><channel>700 800</channel><focus>0</focus><resolution>169</resolution><quality>medium</quality><intensity700>6</intensity700><intensity800>6</intensity800><size><x0>0</x0><y0>0</y0><x1>13</x1><y1>6</y1></size><comment/></in></new>
06-16 08:10:55 scand: INFO res='1', speed='2'
06-16 08:10:55 scand: INFO ScandScanner: bandwidth=600Hz
06-16 08:10:55 scand: INFO ScandScanner: filter_filename=/usr/local/licor/dsp600Hz_rev2.hex
06-16 08:10:55 scand: INFO DSPDriver::SetMargin: left=0, right=640
06-16 08:10:55 scand: INFO XYZScanStrategy::Init: initialize analog driver
06-16 08:10:55 scand: INFO XYZScanStrategy::Init: initialize DSP driver ... left=0, right=6144
06-16 08:10:55 scand: INFO DSPDriver::SetMargin: left=0, right=6144
06-16 08:10:55 scand: INFO XYZScanStrategy::Init:  left=-387 right=6533 top=0 bottom=2836
06-16 08:10:55 scand: INFO XYZScanStrategy::Init : gain700=2 volts700=159.121 gain800=2 volts800=161.855
06-16 08:10:55 scand: INFO ScandScanner::do_scan: two channels
06-16 08:10:55 paneld: INFO testState: transition from 'init' to 'pause'
06-16 08:10:57 paneld: INFO testState: transition from 'pause' to 'scan'
06-16 08:10:57 scand: INFO Lid opened; Scan paused.
06-16 08:10:57 paneld: INFO testState: transition from 'scan' to 'pause'
06-16 08:11:06 paneld: INFO testState: transition from 'pause' to 'scan'
06-16 08:15:45 scand: INFO cmd='/usr/local/bin/plot-laser-log-file'
06-16 08:15:47 scand: INFO plot-laser-log-file: sn='0910-10226'
06-16 08:15:47 scand: INFO plot-laser-log-file: laser data file='/home/laserlog/laser'
06-16 08:15:47 scand: INFO plot-laser-log-file: laser graphic file='/home/laserlog/laser.png'
06-16 08:15:47 scand: INFO plot-laser-log-file: max current: 700=53.9, 800=31.6
06-16 08:15:47 scand: INFO plot-laser-log-file: MAX: X=4382506, YMin=0, YMax=60
06-16 08:15:47 scand: INFO plot-laser-log-file::plot: hours=1217.4
06-16 08:15:47 scand: INFO plot-laser-log-file::plot: X as hours=1218
06-16 08:15:47 scand: INFO plot-laser-log-file::plot: exponent=3.08564728829686
06-16 08:15:47 scand: INFO plot-laser-log-file::plot: ceil exponent=4
06-16 08:15:47 scand: INFO plot-laser-log-file::plot: NX=4, XX=10000
06-16 08:15:47 scand: INFO plot-laser-log-file::plot: left=59, top=366, right=1061, bottom=64
06-16 08:15:47 scand: INFO
06-16 08:15:47 scand: INFO Laser graphic generation required 2 seconds
06-16 08:15:47 scand: INFO **** END-SCAN: GROUP='odyssey', SCAN='2020-06-16-140826' ****
