# Supplementary material for: RTN3 inhibits RIG-I-mediated antiviral responses by impairing TRIM25-mediated K63-linked polyubiquitination
Source: eLife. 2021 Jul 27;10:e68958. doi: 10.7554/eLife.68958 (PMC8315805; doi:10.7554/eLife.68958)
Supplement: Figure 4—source data 1. [file elife-68958-fig4-data1.zip › Figure 4ΓÇôsource data 1/Figure 4 full raw unedited blots files/original_files for B/2020-08-22-190755/actin/SizeStdNet.data]

Header	LI-COR Odyssey/Aerius Data File
Version	1.0.2
Warning	WARNING! This file format is required for LI-COR Applications. DO NOT MODIFY DATA!
Type	SizeStdNet
Project	20200815
Scan	2020-08-22-190755
Analysis	actin
BarCode	
App Name	Odyssey
..	 
FeatureType	Channel	Unit	ImageWidth	Sort Ascending	Version	Lines Count	Method
SizeStdNet	700	Unknown	500	false	LI-COR SIZE STD NETWORK 1.1	0	2
SizeStdNet	800	Unknown	500	false	LI-COR SIZE STD NETWORK 1.1	0	2
FeatureType	Channel	Size	Pts Count
