# Supplementary material for: RTN3 inhibits RIG-I-mediated antiviral responses by impairing TRIM25-mediated K63-linked polyubiquitination
Source: eLife. 2021 Jul 27;10:e68958. doi: 10.7554/eLife.68958 (PMC8315805; doi:10.7554/eLife.68958)
Supplement: Figure 4—source data 1. [file elife-68958-fig4-data1.zip › Figure 4ΓÇôsource data 1/Figure 4 full raw unedited blots files/original_files for F/2021-05-31-165733/endougenous IP RT3 RIG-I RT3/Analysis.data]

Header	LI-COR Odyssey/Aerius Data File
Version	1.0.2
Warning	WARNING! This file format is required for LI-COR Applications. DO NOT MODIFY DATA!
Type	Analysis
Project	20210531
Scan	2021-05-31-165733
Analysis	endougenous IP RT3 RIG-I RT3
BarCode	
App Name	Odyssey
..	 
FeatureType	ImageName	Name	ScanName	Analsyis Vers	Analysis State	BackGnd Type	BackGnd Id	Brightness	Contrast	Sensitivity	ColorMode	ShowImage	MinLogPt	MaxLogPt	FeaturesCount	GammaMinPt	GammaMaxPt	GammaVal	ColorRedVal	ColorGreenVal	ColorBlueVal
Analysis	700.TIF	700	2021-05-31-165733	LI-COR ANALYSIS 1.5	-1	3	-1	50	50	5	103	false	1	65535	0	1	65535	1.0	255	0	0
Analysis	800.TIF	800	2021-05-31-165733	LI-COR ANALYSIS 1.5	-1	3	-1	75	92	7	101	true	1	65535	0	1	65535	1.0	0	255	0
