# Supplementary material for: RTN3 inhibits RIG-I-mediated antiviral responses by impairing TRIM25-mediated K63-linked polyubiquitination
Source: eLife. 2021 Jul 27;10:e68958. doi: 10.7554/eLife.68958 (PMC8315805; doi:10.7554/eLife.68958)
Supplement: Figure 4—figure supplement 1—source data 1. [file elife-68958-fig4-figsupp1-data1.zip › Figure 4-figure supplement 1ΓÇôsource data 1/Figure 4-figure supplement 1 full raw unedited blots files/original_files for D/2020-05-23-132131/2020-05-23-132131.log]

05-23 07:24:26 scand: INFO **** BEGIN-SCAN: GROUP='odyssey', SCAN='2020-05-23-132131' ****
05-23 07:24:26 scand: INFO Serial Number: ODY-2391
05-23 07:24:26 scand: INFO Microscope Serial Number: 0910-10226
05-23 07:24:26 scand: INFO Software Version: 2.1.15
05-23 07:24:26 scand: INFO New doc is: <new><in><scangroup>odyssey</scangroup><scan>2020-05-23-132131</scan><channel>700 800</channel><focus>0</focus><resolution>169</resolution><quality>medium</quality><intensity700>6</intensity700><intensity800>6</intensity800><size><x0>0</x0><y0>0</y0><x1>9</x1><y1>10</y1></size><comment/></in></new>
05-23 07:24:26 scand: INFO res='1', speed='2'
05-23 07:24:26 scand: INFO ScandScanner: bandwidth=600Hz
05-23 07:24:26 scand: INFO ScandScanner: filter_filename=/usr/local/licor/dsp600Hz_rev2.hex
05-23 07:24:26 scand: INFO DSPDriver::SetMargin: left=0, right=640
05-23 07:24:26 scand: INFO XYZScanStrategy::Init: initialize analog driver
05-23 07:24:26 scand: INFO XYZScanStrategy::Init: initialize DSP driver ... left=0, right=4256
05-23 07:24:26 scand: INFO DSPDriver::SetMargin: left=0, right=4256
05-23 07:24:26 scand: INFO XYZScanStrategy::Init:  left=-387 right=4643 top=0 bottom=4725
05-23 07:24:26 scand: INFO XYZScanStrategy::Init : gain700=2 volts700=159.121 gain800=2 volts800=161.855
05-23 07:24:26 scand: INFO ScandScanner::do_scan: two channels
05-23 07:24:26 paneld: INFO testState: transition from 'init' to 'pause'
05-23 07:24:28 paneld: INFO testState: transition from 'pause' to 'scan'
05-23 07:24:28 scand: INFO Lid opened; Scan paused.
05-23 07:24:28 paneld: INFO testState: transition from 'scan' to 'pause'
05-23 07:24:37 paneld: INFO testState: transition from 'pause' to 'scan'
05-23 07:30:22 scand: INFO cmd='/usr/local/bin/plot-laser-log-file'
05-23 07:30:24 scand: INFO plot-laser-log-file: sn='0910-10226'
05-23 07:30:24 scand: INFO plot-laser-log-file: laser data file='/home/laserlog/laser'
05-23 07:30:24 scand: INFO plot-laser-log-file: laser graphic file='/home/laserlog/laser.png'
05-23 07:30:24 scand: INFO plot-laser-log-file: max current: 700=53.9, 800=31.6
05-23 07:30:24 scand: INFO plot-laser-log-file: MAX: X=4307360, YMin=0, YMax=60
05-23 07:30:24 scand: INFO plot-laser-log-file::plot: hours=1196.5
05-23 07:30:24 scand: INFO plot-laser-log-file::plot: X as hours=1197
05-23 07:30:24 scand: INFO plot-laser-log-file::plot: exponent=3.07809415040641
05-23 07:30:24 scand: INFO plot-laser-log-file::plot: ceil exponent=4
05-23 07:30:24 scand: INFO plot-laser-log-file::plot: NX=4, XX=10000
05-23 07:30:24 scand: INFO plot-laser-log-file::plot: left=59, top=366, right=1061, bottom=64
05-23 07:30:24 scand: INFO
05-23 07:30:24 scand: INFO Laser graphic generation required 2 seconds
05-23 07:30:24 scand: INFO **** END-SCAN: GROUP='odyssey', SCAN='2020-05-23-132131' ****
