# Supplementary material for: RTN3 inhibits RIG-I-mediated antiviral responses by impairing TRIM25-mediated K63-linked polyubiquitination
Source: eLife. 2021 Jul 27;10:e68958. doi: 10.7554/eLife.68958 (PMC8315805; doi:10.7554/eLife.68958)
Supplement: Figure 4—figure supplement 1—source data 1. [file elife-68958-fig4-figsupp1-data1.zip › Figure 4-figure supplement 1ΓÇôsource data 1/Figure 4-figure supplement 1 full raw unedited blots files/original_files for D/2020-05-23-132131/2020-05-23-132131.scn]

#Properties Updated
#Mon May 25 11:11:29 CST 2020
NumImageNames=2
FocusOffset=0
ImageSetNames=
ExperimentNames=a-Flag TBK1 IKKI RIGI IRF35D 1 2 MDA5 MDA5-CARD
ScannerName=LI-COR Odyssey (ODY-2391)
FileType=LI-COR LI2D SCAN File
ApplicationName=Odyssey
ImageSetNumbers=
Name=2020-05-23-132131
ScanIntensity700=6
ScanArea=0.0,0.0 to 10.0,9.0
Comments=
NumImageSetNames=0
ScanDate=2020, 4, 23
FileVersion=SCAN VERSION 1.7
NumExperimentNames=1
ScanChannels=700 800
NumImageSetNumbers=0
ScanResolution=169.17293
ScanGroup=odyssey
BarCode=
ImageNames=700.TIF, 800.TIF
ScanQuality=medium
ScanIntensity800=6
ScannerScanName=2020-05-23-132131
