# Supplementary material for: RTN3 inhibits RIG-I-mediated antiviral responses by impairing TRIM25-mediated K63-linked polyubiquitination
Source: eLife. 2021 Jul 27;10:e68958. doi: 10.7554/eLife.68958 (PMC8315805; doi:10.7554/eLife.68958)
Supplement: Figure 4—figure supplement 1—source data 1. [file elife-68958-fig4-figsupp1-data1.zip › Figure 4-figure supplement 1ΓÇôsource data 1/Figure 4-figure supplement 1 full raw unedited blots files/original_files for D/2020-07-14-203916/2020-07-14-203916.log]

07-14 14:42:10 scand: INFO **** BEGIN-SCAN: GROUP='odyssey', SCAN='2020-07-14-203916' ****
07-14 14:42:10 scand: INFO Serial Number: ODY-2391
07-14 14:42:10 scand: INFO Microscope Serial Number: 0910-10226
07-14 14:42:10 scand: INFO Software Version: 2.1.15
07-14 14:42:10 scand: INFO New doc is: <new><in><scangroup>odyssey</scangroup><scan>2020-07-14-203916</scan><channel>700 800</channel><focus>0</focus><resolution>169</resolution><quality>medium</quality><intensity700>5</intensity700><intensity800>5</intensity800><size><x0>0</x0><y0>0</y0><x1>16</x1><y1>6</y1></size><comment/></in></new>
07-14 14:42:10 scand: INFO res='1', speed='2'
07-14 14:42:10 scand: INFO ScandScanner: bandwidth=600Hz
07-14 14:42:10 scand: INFO ScandScanner: filter_filename=/usr/local/licor/dsp600Hz_rev2.hex
07-14 14:42:10 scand: INFO DSPDriver::SetMargin: left=0, right=640
07-14 14:42:10 scand: INFO XYZScanStrategy::Init: initialize analog driver
07-14 14:42:10 scand: INFO XYZScanStrategy::Init: initialize DSP driver ... left=0, right=7560
07-14 14:42:10 scand: INFO DSPDriver::SetMargin: left=0, right=7560
07-14 14:42:10 scand: INFO XYZScanStrategy::Init:  left=-387 right=7950 top=0 bottom=2836
07-14 14:42:10 scand: INFO XYZScanStrategy::Init : gain700=1 volts700=177.578 gain800=1 volts800=180.313
07-14 14:42:10 scand: INFO ScandScanner::do_scan: two channels
07-14 14:42:10 paneld: INFO testState: transition from 'init' to 'pause'
07-14 14:42:12 paneld: INFO testState: transition from 'pause' to 'scan'
07-14 14:42:12 scand: INFO Lid opened; Scan paused.
07-14 14:42:12 paneld: INFO testState: transition from 'scan' to 'pause'
07-14 14:42:19 paneld: INFO testState: transition from 'pause' to 'scan'
07-14 14:47:50 scand: INFO cmd='/usr/local/bin/plot-laser-log-file'
07-14 14:47:53 scand: INFO plot-laser-log-file: sn='0910-10226'
07-14 14:47:53 scand: INFO plot-laser-log-file: laser data file='/home/laserlog/laser'
07-14 14:47:53 scand: INFO plot-laser-log-file: laser graphic file='/home/laserlog/laser.png'
07-14 14:47:53 scand: INFO plot-laser-log-file: max current: 700=53.9, 800=31.6
07-14 14:47:53 scand: INFO plot-laser-log-file: MAX: X=4496331, YMin=0, YMax=60
07-14 14:47:53 scand: INFO plot-laser-log-file::plot: hours=1249.0
07-14 14:47:53 scand: INFO plot-laser-log-file::plot: X as hours=1249
07-14 14:47:53 scand: INFO plot-laser-log-file::plot: exponent=3.09656243837414
07-14 14:47:53 scand: INFO plot-laser-log-file::plot: ceil exponent=4
07-14 14:47:53 scand: INFO plot-laser-log-file::plot: NX=4, XX=10000
07-14 14:47:53 scand: INFO plot-laser-log-file::plot: left=59, top=366, right=1061, bottom=64
07-14 14:47:53 scand: INFO
07-14 14:47:53 scand: INFO Laser graphic generation required 3 seconds
07-14 14:47:53 scand: INFO **** END-SCAN: GROUP='odyssey', SCAN='2020-07-14-203916' ****
