# Supplementary material for: RTN3 inhibits RIG-I-mediated antiviral responses by impairing TRIM25-mediated K63-linked polyubiquitination
Source: eLife. 2021 Jul 27;10:e68958. doi: 10.7554/eLife.68958 (PMC8315805; doi:10.7554/eLife.68958)
Supplement: Figure 4—figure supplement 1—source data 1. [file elife-68958-fig4-figsupp1-data1.zip › Figure 4-figure supplement 1ΓÇôsource data 1/Figure 4-figure supplement 1 full raw unedited blots files/original_files for D/2020-05-25-110537/2020-05-25-110537.log]

05-25 05:08:06 scand: INFO **** BEGIN-SCAN: GROUP='odyssey', SCAN='2020-05-25-110537' ****
05-25 05:08:06 scand: INFO Serial Number: ODY-2391
05-25 05:08:06 scand: INFO Microscope Serial Number: 0910-10226
05-25 05:08:06 scand: INFO Software Version: 2.1.15
05-25 05:08:06 scand: INFO New doc is: <new><in><scangroup>odyssey</scangroup><scan>2020-05-25-110537</scan><channel>700 800</channel><focus>0</focus><resolution>169</resolution><quality>medium</quality><intensity700>4</intensity700><intensity800>5</intensity800><size><x0>0</x0><y0>0</y0><x1>8</x1><y1>6</y1></size><comment/></in></new>
05-25 05:08:06 scand: INFO res='1', speed='2'
05-25 05:08:06 scand: INFO ScandScanner: bandwidth=600Hz
05-25 05:08:06 scand: INFO ScandScanner: filter_filename=/usr/local/licor/dsp600Hz_rev2.hex
05-25 05:08:06 scand: INFO DSPDriver::SetMargin: left=0, right=640
05-25 05:08:06 scand: INFO XYZScanStrategy::Init: initialize analog driver
05-25 05:08:06 scand: INFO XYZScanStrategy::Init: initialize DSP driver ... left=0, right=3784
05-25 05:08:06 scand: INFO DSPDriver::SetMargin: left=0, right=3784
05-25 05:08:06 scand: INFO XYZScanStrategy::Init:  left=-387 right=4171 top=0 bottom=2836
05-25 05:08:06 scand: INFO XYZScanStrategy::Init : gain700=1 volts700=159.121 gain800=1 volts800=180.313
05-25 05:08:06 scand: INFO ScandScanner::do_scan: two channels
05-25 05:08:06 paneld: INFO testState: transition from 'init' to 'pause'
05-25 05:08:07 python:  INFO ageOffDataFiles:  Space Requested:  10485760L  Space Available:  51395620864L
05-25 05:08:08 paneld: INFO testState: transition from 'pause' to 'scan'
05-25 05:08:08 scand: INFO Lid opened; Scan paused.
05-25 05:08:08 paneld: INFO testState: transition from 'scan' to 'pause'
05-25 05:08:20 paneld: INFO testState: transition from 'pause' to 'scan'
05-25 05:11:30 scand: INFO cmd='/usr/local/bin/plot-laser-log-file'
05-25 05:11:33 scand: INFO plot-laser-log-file: sn='0910-10226'
05-25 05:11:33 scand: INFO plot-laser-log-file: laser data file='/home/laserlog/laser'
05-25 05:11:33 scand: INFO plot-laser-log-file: laser graphic file='/home/laserlog/laser.png'
05-25 05:11:33 scand: INFO plot-laser-log-file: max current: 700=53.9, 800=31.6
05-25 05:11:33 scand: INFO plot-laser-log-file: MAX: X=4312719, YMin=0, YMax=60
05-25 05:11:33 scand: INFO plot-laser-log-file::plot: hours=1198.0
05-25 05:11:33 scand: INFO plot-laser-log-file::plot: X as hours=1198
05-25 05:11:33 scand: INFO plot-laser-log-file::plot: exponent=3.07845681805329
05-25 05:11:33 scand: INFO plot-laser-log-file::plot: ceil exponent=4
05-25 05:11:33 scand: INFO plot-laser-log-file::plot: NX=4, XX=10000
05-25 05:11:33 scand: INFO plot-laser-log-file::plot: left=59, top=366, right=1061, bottom=64
05-25 05:11:33 scand: INFO
05-25 05:11:33 scand: INFO Laser graphic generation required 3 seconds
05-25 05:11:33 scand: INFO **** END-SCAN: GROUP='odyssey', SCAN='2020-05-25-110537' ****
