# Supplementary material for: RTN3 inhibits RIG-I-mediated antiviral responses by impairing TRIM25-mediated K63-linked polyubiquitination
Source: eLife. 2021 Jul 27;10:e68958. doi: 10.7554/eLife.68958 (PMC8315805; doi:10.7554/eLife.68958)
Supplement: Figure 4—figure supplement 1—source data 1. [file elife-68958-fig4-figsupp1-data1.zip › Figure 4-figure supplement 1ΓÇôsource data 1/Figure 4-figure supplement 1 full raw unedited blots files/original_files for C/2020-06-30-230025/2020-06-30-230025.scn]

#Properties Updated
#Tue Jun 30 23:03:24 CST 2020
FocusOffset=0
NumImageNames=2
ImageSetNames=
ExperimentNames=a-Actin
ScannerName=LI-COR Odyssey (ODY-2391)
ApplicationName=Odyssey
FileType=LI-COR LI2D SCAN File
ImageSetNumbers=
Name=2020-06-30-230025
ScanIntensity700=5
ScanArea=0.0,0.0 to 2.0,6.0
Comments=
NumImageSetNames=0
ScanDate=2020, 5, 30
FileVersion=SCAN VERSION 1.7
NumExperimentNames=1
ScanChannels=700 800
NumImageSetNumbers=0
ScanResolution=169.49153
BarCode=
ScanGroup=odyssey
ImageNames=700.TIF, 800.TIF
ScanQuality=medium
ScanIntensity800=6
ScannerScanName=2020-06-30-230025
