# Supplementary material for: RTN3 inhibits RIG-I-mediated antiviral responses by impairing TRIM25-mediated K63-linked polyubiquitination
Source: eLife. 2021 Jul 27;10:e68958. doi: 10.7554/eLife.68958 (PMC8315805; doi:10.7554/eLife.68958)
Supplement: Figure 4—figure supplement 1—source data 1. [file elife-68958-fig4-figsupp1-data1.zip › Figure 4-figure supplement 1ΓÇôsource data 1/Figure 4-figure supplement 1 full raw unedited blots files/original_files for B/2020-07-11-231001/2020-07-11-231001.log]

07-11 17:12:49 scand: INFO **** BEGIN-SCAN: GROUP='odyssey', SCAN='2020-07-11-231001' ****
07-11 17:12:49 scand: INFO Serial Number: ODY-2391
07-11 17:12:49 scand: INFO Microscope Serial Number: 0910-10226
07-11 17:12:49 scand: INFO Software Version: 2.1.15
07-11 17:12:49 scand: INFO New doc is: <new><in><scangroup>odyssey</scangroup><scan>2020-07-11-231001</scan><channel>700 800</channel><focus>0</focus><resolution>169</resolution><quality>medium</quality><intensity700>5</intensity700><intensity800>6</intensity800><size><x0>0</x0><y0>0</y0><x1>8</x1><y1>5</y1></size><comment/></in></new>
07-11 17:12:49 scand: INFO res='1', speed='2'
07-11 17:12:49 scand: INFO ScandScanner: bandwidth=600Hz
07-11 17:12:49 scand: INFO ScandScanner: filter_filename=/usr/local/licor/dsp600Hz_rev2.hex
07-11 17:12:49 scand: INFO DSPDriver::SetMargin: left=0, right=640
07-11 17:12:49 scand: INFO XYZScanStrategy::Init: initialize analog driver
07-11 17:12:49 scand: INFO XYZScanStrategy::Init: initialize DSP driver ... left=0, right=3784
07-11 17:12:49 scand: INFO DSPDriver::SetMargin: left=0, right=3784
07-11 17:12:49 scand: INFO XYZScanStrategy::Init:  left=-387 right=4171 top=0 bottom=2363
07-11 17:12:49 scand: INFO XYZScanStrategy::Init : gain700=1 volts700=177.578 gain800=2 volts800=161.855
07-11 17:12:49 scand: INFO ScandScanner::do_scan: two channels
07-11 17:12:49 paneld: INFO testState: transition from 'init' to 'pause'
07-11 17:12:51 paneld: INFO testState: transition from 'pause' to 'scan'
07-11 17:12:51 scand: INFO Lid opened; Scan paused.
07-11 17:12:51 paneld: INFO testState: transition from 'scan' to 'pause'
07-11 17:13:00 paneld: INFO testState: transition from 'pause' to 'scan'
07-11 17:15:39 scand: INFO cmd='/usr/local/bin/plot-laser-log-file'
07-11 17:15:41 scand: INFO plot-laser-log-file: sn='0910-10226'
07-11 17:15:41 scand: INFO plot-laser-log-file: laser data file='/home/laserlog/laser'
07-11 17:15:41 scand: INFO plot-laser-log-file: laser graphic file='/home/laserlog/laser.png'
07-11 17:15:41 scand: INFO plot-laser-log-file: max current: 700=53.9, 800=31.6
07-11 17:15:41 scand: INFO plot-laser-log-file: MAX: X=4486935, YMin=0, YMax=60
07-11 17:15:41 scand: INFO plot-laser-log-file::plot: hours=1246.4
07-11 17:15:41 scand: INFO plot-laser-log-file::plot: X as hours=1247
07-11 17:15:41 scand: INFO plot-laser-log-file::plot: exponent=3.09586645347854
07-11 17:15:41 scand: INFO plot-laser-log-file::plot: ceil exponent=4
07-11 17:15:41 scand: INFO plot-laser-log-file::plot: NX=4, XX=10000
07-11 17:15:41 scand: INFO plot-laser-log-file::plot: left=59, top=366, right=1061, bottom=64
07-11 17:15:41 scand: INFO
07-11 17:15:41 scand: INFO Laser graphic generation required 2 seconds
07-11 17:15:41 scand: INFO **** END-SCAN: GROUP='odyssey', SCAN='2020-07-11-231001' ****
