# Supplementary material for: RTN3 inhibits RIG-I-mediated antiviral responses by impairing TRIM25-mediated K63-linked polyubiquitination
Source: eLife. 2021 Jul 27;10:e68958. doi: 10.7554/eLife.68958 (PMC8315805; doi:10.7554/eLife.68958)
Supplement: Figure 4—figure supplement 1—source data 1. [file elife-68958-fig4-figsupp1-data1.zip › Figure 4-figure supplement 1ΓÇôsource data 1/Figure 4-figure supplement 1 full raw unedited blots files/original_files for B/2020-07-11-231001/2020-07-11-231001.scn]

#Properties Updated
#Sat Jul 11 23:14:45 CST 2020
FocusOffset=0
NumImageNames=2
ImageSetNames=
ExperimentNames=a-RT3 Actin
ScannerName=LI-COR Odyssey (ODY-2391)
ApplicationName=Odyssey
FileType=LI-COR LI2D SCAN File
ImageSetNumbers=
Name=2020-07-11-231001
ScanIntensity700=5
ScanArea=0.0,0.0 to 5.0,8.0
Comments=
NumImageSetNames=0
ScanDate=2020, 6, 11
FileVersion=SCAN VERSION 1.7
NumExperimentNames=1
ScanChannels=700 800
NumImageSetNumbers=0
ScanResolution=169.1332
BarCode=
ScanGroup=odyssey
ImageNames=700.TIF, 800.TIF
ScanQuality=medium
ScanIntensity800=6
ScannerScanName=2020-07-11-231001
