# Supplementary material for: RTN3 inhibits RIG-I-mediated antiviral responses by impairing TRIM25-mediated K63-linked polyubiquitination
Source: eLife. 2021 Jul 27;10:e68958. doi: 10.7554/eLife.68958 (PMC8315805; doi:10.7554/eLife.68958)
Supplement: Figure 4—figure supplement 1—source data 1. [file elife-68958-fig4-figsupp1-data1.zip › Figure 4-figure supplement 1ΓÇôsource data 1/Figure 4-figure supplement 1 full raw unedited blots files/original_files for D/2020-07-14-203916/a-F-T25 HA-RT3/SizeStdNet.data]

Header	LI-COR Odyssey/Aerius Data File
Version	1.0.2
Warning	WARNING! This file format is required for LI-COR Applications. DO NOT MODIFY DATA!
Type	SizeStdNet
Project	20200707
Scan	2020-07-14-203916
Analysis	a-F-T25 HA-RT3
BarCode	
App Name	Odyssey
..	 
FeatureType	Channel	Unit	ImageWidth	Sort Ascending	Version	Lines Count	Method
SizeStdNet	700	Unknown	945	false	LI-COR SIZE STD NETWORK 1.1	0	2
SizeStdNet	800	Unknown	945	false	LI-COR SIZE STD NETWORK 1.1	0	2
FeatureType	Channel	Size	Pts Count
