# Supplementary material for: RTN3 inhibits RIG-I-mediated antiviral responses by impairing TRIM25-mediated K63-linked polyubiquitination
Source: eLife. 2021 Jul 27;10:e68958. doi: 10.7554/eLife.68958 (PMC8315805; doi:10.7554/eLife.68958)
Supplement: Figure 5—source data 1. [file elife-68958-fig5-data1.zip]

Archive with 202 entries (168 files):
- Figure 5ΓÇôsource data 1/
- __MACOSX/._Figure 5ΓÇôsource data 1
- Figure 5ΓÇôsource data 1/.DS_Store
- __MACOSX/Figure 5ΓÇôsource data 1/._.DS_Store
- Figure 5ΓÇôsource data 1/Figure 5 uncropped blots with bands labelled .ai
- __MACOSX/Figure 5ΓÇôsource data 1/._Figure 5 uncropped blots with bands labelled .ai
- Figure 5ΓÇôsource data 1/Figure 5 full raw unedited blots files/
- __MACOSX/Figure 5ΓÇôsource data 1/._Figure 5 full raw unedited blots files
- Figure 5ΓÇôsource data 1/Figure 5 full raw unedited blots files/original_files for C/
- __MACOSX/Figure 5ΓÇôsource data 1/Figure 5 full raw unedited blots files/._original_files for C
- Figure 5ΓÇôsource data 1/Figure 5 full raw unedited blots files/original_files for B/
- __MACOSX/Figure 5ΓÇôsource data 1/Figure 5 full raw unedited blots files/._original_files for B
- Figure 5ΓÇôsource data 1/Figure 5 full raw unedited blots files/.DS_Store
- __MACOSX/Figure 5ΓÇôsource data 1/Figure 5 full raw unedited blots files/._.DS_Store
- Figure 5ΓÇôsource data 1/Figure 5 full raw unedited blots files/original_files for A/
- __MACOSX/Figure 5ΓÇôsource data 1/Figure 5 full raw unedited blots files/._original_files for A
- Figure 5ΓÇôsource data 1/Figure 5 full raw unedited blots files/original_files for C/2021-06-05-164811/
- __MACOSX/Figure 5ΓÇôsource data 1/Figure 5 full raw unedited blots files/original_files for C/._2021-06-05-164811
- Figure 5ΓÇôsource data 1/Figure 5 full raw unedited blots files/original_files for C/2021-06-08-131512/
- __MACOSX/Figure 5ΓÇôsource data 1/Figure 5 full raw unedited blots files/original_files for C/._2021-06-08-131512
- Figure 5ΓÇôsource data 1/Figure 5 full raw unedited blots files/original_files for B/.DS_Store
- __MACOSX/Figure 5ΓÇôsource data 1/Figure 5 full raw unedited blots files/original_files for B/._.DS_Store
- Figure 5ΓÇôsource data 1/Figure 5 full raw unedited blots files/original_files for B/2021-06-04-152757/
- __MACOSX/Figure 5ΓÇôsource data 1/Figure 5 full raw unedited blots files/original_files for B/._2021-06-04-152757
- Figure 5ΓÇôsource data 1/Figure 5 full raw unedited blots files/original_files for B/2021-06-11-134018/
- __MACOSX/Figure 5ΓÇôsource data 1/Figure 5 full raw unedited blots files/original_files for B/._2021-06-11-134018
- Figure 5ΓÇôsource data 1/Figure 5 full raw unedited blots files/original_files for B/2021-05-31-171228/
- __MACOSX/Figure 5ΓÇôsource data 1/Figure 5 full raw unedited blots files/original_files for B/._2021-05-31-171228
- Figure 5ΓÇôsource data 1/Figure 5 full raw unedited blots files/original_files for B/2021-06-11-131627/
- __MACOSX/Figure 5ΓÇôsource data 1/Figure 5 full raw unedited blots files/original_files for B/._2021-06-11-131627
- Figure 5ΓÇôsource data 1/Figure 5 full raw unedited blots files/original_files for B/2021-06-05-163933/
- __MACOSX/Figure 5ΓÇôsource data 1/Figure 5 full raw unedited blots files/original_files for B/._2021-06-05-163933
- Figure 5ΓÇôsource data 1/Figure 5 full raw unedited blots files/original_files for B/2021-05-31-164108/
- __MACOSX/Figure 5ΓÇôsource data 1/Figure 5 full raw unedited blots files/original_files for B/._2021-05-31-164108
- Figure 5ΓÇôsource data 1/Figure 5 full raw unedited blots files/original_files for A/.DS_Store
- __MACOSX/Figure 5ΓÇôsource data 1/Figure 5 full raw unedited blots files/original_files for A/._.DS_Store
- Figure 5ΓÇôsource data 1/Figure 5 full raw unedited blots files/original_files for A/2021-03-13-195729/
- __MACOSX/Figure 5ΓÇôsource data 1/Figure 5 full raw unedited blots files/original_files for A/._2021-03-13-195729
- Figure 5ΓÇôsource data 1/Figure 5 full raw unedited blots files/original_files for A/2020-10-04-170321/
- __MACOSX/Figure 5ΓÇôsource data 1/Figure 5 full raw unedited blots files/original_files for A/._2020-10-04-170321
- Figure 5ΓÇôsource data 1/Figure 5 full raw unedited blots files/original_files for A/2020-08-24-204931/
- __MACOSX/Figure 5ΓÇôsource data 1/Figure 5 full raw unedited blots files/original_files for A/._2020-08-24-204931
- Figure 5ΓÇôsource data 1/Figure 5 full raw unedited blots files/original_files for A/2020-05-07-114737/
- __MACOSX/Figure 5ΓÇôsource data 1/Figure 5 full raw unedited blots files/original_files for A/._2020-05-07-114737
- Figure 5ΓÇôsource data 1/Figure 5 full raw unedited blots files/original_files for A/2021-03-11-192357/
- __MACOSX/Figure 5ΓÇôsource data 1/Figure 5 full raw unedited blots files/original_files for A/._2021-03-11-192357
- Figure 5ΓÇôsource data 1/Figure 5 full raw unedited blots files/original_files for A/2021-03-13-194244/
- __MACOSX/Figure 5ΓÇôsource data 1/Figure 5 full raw unedited blots files/original_files for A/._2021-03-13-194244
- Figure 5ΓÇôsource data 1/Figure 5 full raw unedited blots files/original_files for A/2021-03-09-163511/
- __MACOSX/Figure 5ΓÇôsource data 1/Figure 5 full raw unedited blots files/original_files for A/._2021-03-09-163511
- Figure 5ΓÇôsource data 1/Figure 5 full raw unedited blots files/original_files for C/2021-06-05-164811/700.TIF
- Figure 5ΓÇôsource data 1/Figure 5 full raw unedited blots files/original_files for C/2021-06-05-164811/2021-06-05-164811.scn
- Figure 5ΓÇôsource data 1/Figure 5 full raw unedited blots files/original_files for C/2021-06-05-164811/ACTIN/
- __MACOSX/Figure 5ΓÇôsource data 1/Figure 5 full raw unedited blots files/original_files for C/2021-06-05-164811/._ACTIN
- Figure 5ΓÇôsource data 1/Figure 5 full raw unedited blots files/original_files for C/2021-06-05-164811/800.TIF
- Figure 5ΓÇôsource data 1/Figure 5 full raw unedited blots files/original_files for C/2021-06-05-164811/2021-06-05-164811_ACTIN_TH.jpg
- Figure 5ΓÇôsource data 1/Figure 5 full raw unedited blots files/original_files for C/2021-06-05-164811/2021-06-05-164811.log
- Figure 5ΓÇôsource data 1/Figure 5 full raw unedited blots files/original_files for C/2021-06-08-131512/700.TIF
- Figure 5ΓÇôsource data 1/Figure 5 full raw unedited blots files/original_files for C/2021-06-08-131512/2021-06-08-131512.log
- Figure 5ΓÇôsource data 1/Figure 5 full raw unedited blots files/original_files for C/2021-06-08-131512/2021-06-08-131512_RT3 TRUNCATION CONSTRUCTS_TH.jpg
- Figure 5ΓÇôsource data 1/Figure 5 full raw unedited blots files/original_files for C/2021-06-08-131512/800.TIF
- Figure 5ΓÇôsource data 1/Figure 5 full raw unedited blots files/original_files for C/2021-06-08-131512/2021-06-08-131512.scn
- Figure 5ΓÇôsource data 1/Figure 5 full raw unedited blots files/original_files for C/2021-06-08-131512/RT3 TRUNCATION CONSTRUCTS/
- __MACOSX/Figure 5ΓÇôsource data 1/Figure 5 full raw unedited blots files/original_files for C/2021-06-08-131512/._RT3 TRUNCATION CONSTRUCTS
- Figure 5ΓÇôsource data 1/Figure 5 full raw unedited blots files/original_files for B/2021-06-04-152757/2021-06-04-152757_actin_TH.jpg
- Figure 5ΓÇôsource data 1/Figure 5 full raw unedited blots files/original_files for B/2021-06-04-152757/700.TIF
- Figure 5ΓÇôsource data 1/Figure 5 full raw unedited blots files/original_files for B/2021-06-04-152757/2021-06-04-152757.log
- Figure 5ΓÇôsource data 1/Figure 5 full raw unedited blots files/original_files for B/2021-06-04-152757/actin/
- __MACOSX/Figure 5ΓÇôsource data 1/Figure 5 full raw unedited blots files/original_files for B/2021-06-04-152757/._actin
- Figure 5ΓÇôsource data 1/Figure 5 full raw unedited blots files/original_files for B/2021-06-04-152757/800.TIF
- Figure 5ΓÇôsource data 1/Figure 5 full raw unedited blots files/original_files for B/2021-06-04-152757/2021-06-04-152757.scn
- Figure 5ΓÇôsource data 1/Figure 5 full raw unedited blots files/original_files for B/2021-06-11-134018/700.TIF
- Figure 5ΓÇôsource data 1/Figure 5 full raw unedited blots files/original_files for B/2021-06-11-134018/2021-06-11-134018.log
- Figure 5ΓÇôsource data 1/Figure 5 full raw unedited blots files/original_files for B/2021-06-11-134018/800.TIF
- Figure 5ΓÇôsource data 1/Figure 5 full raw unedited blots files/original_files for B/2021-06-11-134018/2021-06-11-134018.scn
- Figure 5ΓÇôsource data 1/Figure 5 full raw unedited blots files/original_files for B/2021-06-11-134018/2021-06-11-134018_3_TH.jpg
- Figure 5ΓÇôsource data 1/Figure 5 full raw unedited blots files/original_files for B/2021-06-11-134018/3/
- __MACOSX/Figure 5ΓÇôsource data 1/Figure 5 full raw unedited blots files/original_files for B/2021-06-11-134018/._3
- Figure 5ΓÇôsource data 1/Figure 5 full raw unedited blots files/original_files for B/2021-05-31-171228/2021-05-31-171228.log
- Figure 5ΓÇôsource data 1/Figure 5 full raw unedited blots files/original_files for B/2021-05-31-171228/700.TIF
- Figure 5ΓÇôsource data 1/Figure 5 full raw unedited blots files/original_files for B/2021-05-31-171228/2021-05-31-171228_RT3NCKD 0200400_TH.jpg
- Figure 5ΓÇôsource data 1/Figure 5 full raw unedited blots files/original_files for B/2021-05-31-171228/800.TIF
- Figure 5ΓÇôsource data 1/Figure 5 full raw unedited blots files/original_files for B/2021-05-31-171228/2021-05-31-171228.scn
- Figure 5ΓÇôsource data 1/Figure 5 full raw unedited blots files/original_files for B/2021-05-31-171228/RT3NCKD 0200400/
- __MACOSX/Figure 5ΓÇôsource data 1/Figure 5 full raw unedited blots files/original_files for B/2021-05-31-171228/._RT3NCKD 0200400
- Figure 5ΓÇôsource data 1/Figure 5 full raw unedited blots files/original_files for B/2021-06-11-131627/2021-06-11-131627.scn
- Figure 5ΓÇôsource data 1/Figure 5 full raw unedited blots files/original_files for B/2021-06-11-131627/700.TIF
- Figure 5ΓÇôsource data 1/Figure 5 full raw unedited blots files/original_files for B/2021-06-11-131627/UB-K63 input/
- __MACOSX/Figure 5ΓÇôsource data 1/Figure 5 full raw unedited blots files/original_files for B/2021-06-11-131627/._UB-K63 input
- Figure 5ΓÇôsource data 1/Figure 5 full raw unedited blots files/original_files for B/2021-06-11-131627/2021-06-11-131627_UB-K63 input_TH.jpg
- Figure 5ΓÇôsource data 1/Figure 5 full raw unedited blots files/original_files for B/2021-06-11-131627/800.TIF
- Figure 5ΓÇôsource data 1/Figure 5 full raw unedited blots files/original_files for B/2021-06-11-131627/2021-06-11-131627.log
- Figure 5ΓÇôsource data 1/Figure 5 full raw unedited blots files/original_files for B/2021-06-05-163933/700.TIF
- Figure 5ΓÇôsource data 1/Figure 5 full raw unedited blots files/original_files for B/2021-06-05-163933/2021-06-05-163933.scn
- Figure 5ΓÇôsource data 1/Figure 5 full raw unedited blots files/original_files for B/2021-06-05-163933/GFP RIG-I IP INPUT/
- __MACOSX/Figure 5ΓÇôsource data 1/Figure 5 full raw unedited blots files/original_files for B/2021-06-05-163933/._GFP RIG-I IP INPUT
- Figure 5ΓÇôsource data 1/Figure 5 full raw unedited blots files/original_files for B/2021-06-05-163933/2021-06-05-163933_GFP RIG-I IP INPUT_TH.jpg
- Figure 5ΓÇôsource data 1/Figure 5 full raw unedited blots files/original_files for B/2021-06-05-163933/800.TIF
- Figure 5ΓÇôsource data 1/Figure 5 full raw unedited blots files/original_files for B/2021-06-05-163933/2021-06-05-163933.log
- Figure 5ΓÇôsource data 1/Figure 5 full raw unedited blots files/original_files for B/2021-05-31-164108/700.TIF
- Figure 5ΓÇôsource data 1/Figure 5 full raw unedited blots files/original_files for B/2021-05-31-164108/2021-05-31-164108.log
- Figure 5ΓÇôsource data 1/Figure 5 full raw unedited blots files/original_files for B/2021-05-31-164108/GFP RIGI T25NCKD RT3NCKD/
- __MACOSX/Figure 5ΓÇôsource data 1/Figure 5 full raw unedited blots files/original_files for B/2021-05-31-164108/._GFP RIGI T25NCKD RT3NCKD
- Figure 5ΓÇôsource data 1/Figure 5 full raw unedited blots files/original_files for B/2021-05-31-164108/2021-05-31-164108.scn
- Figure 5ΓÇôsource data 1/Figure 5 full raw unedited blots files/original_files for B/2021-05-31-164108/800.TIF
- Figure 5ΓÇôsource data 1/Figure 5 full raw unedited blots files/original_files for B/2021-05-31-164108/2021-05-31-164108_GFP RIGI T25NCKD RT3NCKD_TH.jpg
- Figure 5ΓÇôsource data 1/Figure 5 full raw unedited blots files/original_files for A/2021-03-13-195729/700.TIF
- __MACOSX/Figure 5ΓÇôsource data 1/Figure 5 full raw unedited blots files/original_files for A/2021-03-13-195729/._700.TIF
- Figure 5ΓÇôsource data 1/Figure 5 full raw unedited blots files/original_files for A/2021-03-13-195729/2021-03-13-195729.scn
- __MACOSX/Figure 5ΓÇôsource data 1/Figure 5 full raw unedited blots files/original_files for A/2021-03-13-195729/._2021-03-13-195729.scn
- Figure 5ΓÇôsource data 1/Figure 5 full raw unedited blots files/original_files for A/2021-03-13-195729/800.TIF
- __MACOSX/Figure 5ΓÇôsource data 1/Figure 5 full raw unedited blots files/original_files for A/2021-03-13-195729/._800.TIF
- Figure 5ΓÇôsource data 1/Figure 5 full raw unedited blots files/original_files for A/2021-03-13-195729/2021-03-13-195729_a-pTBK1 pIRF3_TH.jpg
- __MACOSX/Figure 5ΓÇôsource data 1/Figure 5 full raw unedited blots files/original_files for A/2021-03-13-195729/._2021-03-13-195729_a-pTBK1 pIRF3_TH.jpg
- Figure 5ΓÇôsource data 1/Figure 5 full raw unedited blots files/original_files for A/2021-03-13-195729/2021-03-13-195729.log
- Figure 5ΓÇôsource data 1/Figure 5 full raw unedited blots files/original_files for A/2021-03-13-195729/a-pTBK1 pIRF3/
- __MACOSX/Figure 5ΓÇôsource data 1/Figure 5 full raw unedited blots files/original_files for A/2021-03-13-195729/._a-pTBK1 pIRF3
- Figure 5ΓÇôsource data 1/Figure 5 full raw unedited blots files/original_files for A/2020-10-04-170321/700.TIF
- Figure 5ΓÇôsource data 1/Figure 5 full raw unedited blots files/original_files for A/2020-10-04-170321/2020-10-04-170321.scn
- Figure 5ΓÇôsource data 1/Figure 5 full raw unedited blots files/original_files for A/2020-10-04-170321/8/
- __MACOSX/Figure 5ΓÇôsource data 1/Figure 5 full raw unedited blots files/original_files for A/2020-10-04-170321/._8
- Figure 5ΓÇôsource data 1/Figure 5 full raw unedited blots files/original_files for A/2020-10-04-170321/2020-10-04-170321_8_TH.jpg
- Figure 5ΓÇôsource data 1/Figure 5 full raw unedited blots files/original_files for A/2020-10-04-170321/800.TIF
- Figure 5ΓÇôsource data 1/Figure 5 full raw unedited blots files/original_files for A/2020-10-04-170321/2020-10-04-170321.log
- Figure 5ΓÇôsource data 1/Figure 5 full raw unedited blots files/original_files for A/2020-08-24-204931/700.TIF
- Figure 5ΓÇôsource data 1/Figure 5 full raw unedited blots files/original_files for A/2020-08-24-204931/2020-08-24-204931.log
- Figure 5ΓÇôsource data 1/Figure 5 full raw unedited blots files/original_files for A/2020-08-24-204931/a-T25 ACTIN HA-RT3/
- __MACOSX/Figure 5ΓÇôsource data 1/Figure 5 full raw unedited blots files/original_files for A/2020-08-24-204931/._a-T25 ACTIN HA-RT3
- Figure 5ΓÇôsource data 1/Figure 5 full raw unedited blots files/original_files for A/2020-08-24-204931/2020-08-24-204931_a-T25 ACTIN HA-RT3_TH.jpg
- Figure 5ΓÇôsource data 1/Figure 5 full raw unedited blots files/original_files for A/2020-08-24-204931/800.TIF
- Figure 5ΓÇôsource data 1/Figure 5 full raw unedited blots files/original_files for A/2020-08-24-204931/2020-08-24-204931.scn
- Figure 5ΓÇôsource data 1/Figure 5 full raw unedited blots files/original_files for A/2020-05-07-114737/2020-05-07-114737.log
- Figure 5ΓÇôsource data 1/Figure 5 full raw unedited blots files/original_files for A/2020-05-07-114737/700.TIF
- Figure 5ΓÇôsource data 1/Figure 5 full raw unedited blots files/original_files for A/2020-05-07-114737/800.TIF
- Figure 5ΓÇôsource data 1/Figure 5 full raw unedited blots files/original_files for A/2020-05-07-114737/2020-05-07-114737.scn
- Figure 5ΓÇôsource data 1/Figure 5 full raw unedited blots files/original_files for A/2020-05-07-114737/a-Flag P8/
- __MACOSX/Figure 5ΓÇôsource data 1/Figure 5 full raw unedited blots files/original_files for A/2020-05-07-114737/._a-Flag P8
- Figure 5ΓÇôsource data 1/Figure 5 full raw unedited blots files/original_files for A/2020-05-07-114737/2020-05-07-114737_a-Flag P8_TH.jpg
- Figure 5ΓÇôsource data 1/Figure 5 full raw unedited blots files/original_files for A/2021-03-11-192357/700.TIF
- __MACOSX/Figure 5ΓÇôsource data 1/Figure 5 full raw unedited blots files/original_files for A/2021-03-11-192357/._700.TIF
- Figure 5ΓÇôsource data 1/Figure 5 full raw unedited blots files/original_files for A/2021-03-11-192357/800.TIF
- __MACOSX/Figure 5ΓÇôsource data 1/Figure 5 full raw unedited blots files/original_files for A/2021-03-11-192357/._800.TIF
- Figure 5ΓÇôsource data 1/Figure 5 full raw unedited blots files/original_files for A/2021-03-13-194244/700.TIF
- __MACOSX/Figure 5ΓÇôsource data 1/Figure 5 full raw unedited blots files/original_files for A/2021-03-13-194244/._700.TIF
- Figure 5ΓÇôsource data 1/Figure 5 full raw unedited blots files/original_files for A/2021-03-13-194244/a-pP65 12 pIRF3 6/
- __MACOSX/Figure 5ΓÇôsource data 1/Figure 5 full raw unedited blots files/original_files for A/2021-03-13-194244/._a-pP65 12 pIRF3 6
- Figure 5ΓÇôsource data 1/Figure 5 full raw unedited blots files/original_files for A/2021-03-13-194244/2021-03-13-194244.scn
- __MACOSX/Figure 5ΓÇôsource data 1/Figure 5 full raw unedited blots files/original_files for A/2021-03-13-194244/._2021-03-13-194244.scn
- Figure 5ΓÇôsource data 1/Figure 5 full raw unedited blots files/original_files for A/2021-03-13-194244/2021-03-13-194244.log
- Figure 5ΓÇôsource data 1/Figure 5 full raw unedited blots files/original_files for A/2021-03-13-194244/800.TIF
- __MACOSX/Figure 5ΓÇôsource data 1/Figure 5 full raw unedited blots files/original_files for A/2021-03-13-194244/._800.TIF
- Figure 5ΓÇôsource data 1/Figure 5 full raw unedited blots files/original_files for A/2021-03-13-194244/2021-03-13-194244_a-pP65 12 pIRF3 6_TH.jpg
- __MACOSX/Figure 5ΓÇôsource data 1/Figure 5 full raw unedited blots files/original_files for A/2021-03-13-194244/._2021-03-13-194244_a-pP65 12 pIRF3 6_TH.jpg
- Figure 5ΓÇôsource data 1/Figure 5 full raw unedited blots files/original_files for A/2021-03-09-163511/700.TIF
- Figure 5ΓÇôsource data 1/Figure 5 full raw unedited blots files/original_files for A/2021-03-09-163511/2021-03-09-163511.scn
- Figure 5ΓÇôsource data 1/Figure 5 full raw unedited blots files/original_files for A/2021-03-09-163511/a-pP65 pIRF3/
- __MACOSX/Figure 5ΓÇôsource data 1/Figure 5 full raw unedited blots files/original_files for A/2021-03-09-163511/._a-pP65 pIRF3
- Figure 5ΓÇôsource data 1/Figure 5 full raw unedited blots files/original_files for A/2021-03-09-163511/800.TIF
- Figure 5ΓÇôsource data 1/Figure 5 full raw unedited blots files/original_files for A/2021-03-09-163511/2021-03-09-163511.log
- Figure 5ΓÇôsource data 1/Figure 5 full raw unedited blots files/original_files for A/2021-03-09-163511/2021-03-09-163511_a-pP65 pIRF3_TH.jpg
- Figure 5ΓÇôsource data 1/Figure 5 full raw unedited blots files/original_files for C/2021-06-05-164811/ACTIN/Analysis.data
- Figure 5ΓÇôsource data 1/Figure 5 full raw unedited blots files/original_files for C/2021-06-05-164811/ACTIN/SizeStdNet.data
- Figure 5ΓÇôsource data 1/Figure 5 full raw unedited blots files/original_files for C/2021-06-05-164811/ACTIN/Experiment.data
- Figure 5ΓÇôsource data 1/Figure 5 full raw unedited blots files/original_files for C/2021-06-08-131512/RT3 TRUNCATION CONSTRUCTS/Analysis.data
- Figure 5ΓÇôsource data 1/Figure 5 full raw unedited blots files/original_files for C/2021-06-08-131512/RT3 TRUNCATION CONSTRUCTS/SizeStdNet.data
- Figure 5ΓÇôsource data 1/Figure 5 full raw unedited blots files/original_files for C/2021-06-08-131512/RT3 TRUNCATION CONSTRUCTS/Experiment.data
- Figure 5ΓÇôsource data 1/Figure 5 full raw unedited blots files/original_files for B/2021-06-04-152757/actin/Analysis.data
- Figure 5ΓÇôsource data 1/Figure 5 full raw unedited blots files/original_files for B/2021-06-04-152757/actin/SizeStdNet.data
- Figure 5ΓÇôsource data 1/Figure 5 full raw unedited blots files/original_files for B/2021-06-04-152757/actin/Experiment.data
- Figure 5ΓÇôsource data 1/Figure 5 full raw unedited blots files/original_files for B/2021-06-11-134018/3/Analysis.data
- Figure 5ΓÇôsource data 1/Figure 5 full raw unedited blots files/original_files for B/2021-06-11-134018/3/SizeStdNet.data
- Figure 5ΓÇôsource data 1/Figure 5 full raw unedited blots files/original_files for B/2021-06-11-134018/3/Experiment.data
- Figure 5ΓÇôsource data 1/Figure 5 full raw unedited blots files/original_files for B/2021-05-31-171228/RT3NCKD 0200400/Analysis.data
- Figure 5ΓÇôsource data 1/Figure 5 full raw unedited blots files/original_files for B/2021-05-31-171228/RT3NCKD 0200400/SizeStdNet.data
- Figure 5ΓÇôsource data 1/Figure 5 full raw unedited blots files/original_files for B/2021-05-31-171228/RT3NCKD 0200400/Experiment.data
- Figure 5ΓÇôsource data 1/Figure 5 full raw unedited blots files/original_files for B/2021-06-11-131627/UB-K63 input/Analysis.data
- Figure 5ΓÇôsource data 1/Figure 5 full raw unedited blots files/original_files for B/2021-06-11-131627/UB-K63 input/SizeStdNet.data
- Figure 5ΓÇôsource data 1/Figure 5 full raw unedited blots files/original_files for B/2021-06-11-131627/UB-K63 input/Experiment.data
- Figure 5ΓÇôsource data 1/Figure 5 full raw unedited blots files/original_files for B/2021-06-05-163933/GFP RIG-I IP INPUT/Analysis.data
- Figure 5ΓÇôsource data 1/Figure 5 full raw unedited blots files/original_files for B/2021-06-05-163933/GFP RIG-I IP INPUT/SizeStdNet.data
- Figure 5ΓÇôsource data 1/Figure 5 full raw unedited blots files/original_files for B/2021-06-05-163933/GFP RIG-I IP INPUT/Experiment.data
- Figure 5ΓÇôsource data 1/Figure 5 full raw unedited blots files/original_files for B/2021-05-31-164108/GFP RIGI T25NCKD RT3NCKD/Analysis.data
- Figure 5ΓÇôsource data 1/Figure 5 full raw unedited blots files/original_files for B/2021-05-31-164108/GFP RIGI T25NCKD RT3NCKD/SizeStdNet.data
- Figure 5ΓÇôsource data 1/Figure 5 full raw unedited blots files/original_files for B/2021-05-31-164108/GFP RIGI T25NCKD RT3NCKD/Experiment.data
- Figure 5ΓÇôsource data 1/Figure 5 full raw unedited blots files/original_files for A/2021-03-13-195729/a-pTBK1 pIRF3/Analysis.data
- Figure 5ΓÇôsource data 1/Figure 5 full raw unedited blots files/original_files for A/2021-03-13-195729/a-pTBK1 pIRF3/SizeStdNet.data
- Figure 5ΓÇôsource data 1/Figure 5 full raw unedited blots files/original_files for A/2021-03-13-195729/a-pTBK1 pIRF3/Experiment.data
- Figure 5ΓÇôsource data 1/Figure 5 full raw unedited blots files/original_files for A/2020-10-04-170321/8/Analysis.data
- Figure 5ΓÇôsource data 1/Figure 5 full raw unedited blots files/original_files for A/2020-10-04-170321/8/SizeStdNet.data
- Figure 5ΓÇôsource data 1/Figure 5 full raw unedited blots files/original_files for A/2020-10-04-170321/8/Experiment.data
- Figure 5ΓÇôsource data 1/Figure 5 full raw unedited blots files/original_files for A/2020-08-24-204931/a-T25 ACTIN HA-RT3/Analysis.data
- Figure 5ΓÇôsource data 1/Figure 5 full raw unedited blots files/original_files for A/2020-08-24-204931/a-T25 ACTIN HA-RT3/SizeStdNet.data
- Figure 5ΓÇôsource data 1/Figure 5 full raw unedited blots files/original_files for A/2020-08-24-204931/a-T25 ACTIN HA-RT3/Experiment.data
- Figure 5ΓÇôsource data 1/Figure 5 full raw unedited blots files/original_files for A/2020-05-07-114737/a-Flag P8/Analysis.data
- Figure 5ΓÇôsource data 1/Figure 5 full raw unedited blots files/original_files for A/2020-05-07-114737/a-Flag P8/SizeStdNet.data
- Figure 5ΓÇôsource data 1/Figure 5 full raw unedited blots files/original_files for A/2020-05-07-114737/a-Flag P8/Experiment.data
- Figure 5ΓÇôsource data 1/Figure 5 full raw unedited blots files/original_files for A/2021-03-13-194244/a-pP65 12 pIRF3 6/Analysis.data
- Figure 5ΓÇôsource data 1/Figure 5 full raw unedited blots files/original_files for A/2021-03-13-194244/a-pP65 12 pIRF3 6/SizeStdNet.data
- Figure 5ΓÇôsource data 1/Figure 5 full raw unedited blots files/original_files for A/2021-03-13-194244/a-pP65 12 pIRF3 6/Experiment.data
- Figure 5ΓÇôsource data 1/Figure 5 full raw unedited blots files/original_files for A/2021-03-09-163511/a-pP65 pIRF3/Analysis.data
- Figure 5ΓÇôsource data 1/Figure 5 full raw unedited blots files/original_files for A/2021-03-09-163511/a-pP65 pIRF3/SizeStdNet.data
- Figure 5ΓÇôsource data 1/Figure 5 full raw unedited blots files/original_files for A/2021-03-09-163511/a-pP65 pIRF3/Experiment.data
