# Supplementary material for: RTN3 inhibits RIG-I-mediated antiviral responses by impairing TRIM25-mediated K63-linked polyubiquitination
Source: eLife. 2021 Jul 27;10:e68958. doi: 10.7554/eLife.68958 (PMC8315805; doi:10.7554/eLife.68958)
Supplement: Figure 5—source data 1. [file elife-68958-fig5-data1.zip › Figure 5ΓÇôsource data 1/Figure 5 full raw unedited blots files/original_files for B/2021-06-11-134018/2021-06-11-134018.log]

06-11 07:38:02 scand: INFO **** BEGIN-SCAN: GROUP='odyssey', SCAN='2021-06-11-134018' ****
06-11 07:38:02 scand: INFO Serial Number: ODY-2391
06-11 07:38:02 scand: INFO Microscope Serial Number: 0910-10226
06-11 07:38:02 scand: INFO Software Version: 2.1.15
06-11 07:38:02 scand: INFO New doc is: <new><in><scangroup>odyssey</scangroup><scan>2021-06-11-134018</scan><channel>700 800</channel><focus>0</focus><resolution>169</resolution><quality>medium</quality><intensity700>5</intensity700><intensity800>5.5</intensity800><size><x0>0</x0><y0>0</y0><x1>9</x1><y1>2</y1></size><comment/></in></new>
06-11 07:38:02 scand: INFO res='1', speed='2'
06-11 07:38:02 scand: INFO ScandScanner: bandwidth=600Hz
06-11 07:38:02 scand: INFO ScandScanner: filter_filename=/usr/local/licor/dsp600Hz_rev2.hex
06-11 07:38:02 scand: INFO DSPDriver::SetMargin: left=0, right=640
06-11 07:38:02 scand: INFO XYZScanStrategy::Init: initialize analog driver
06-11 07:38:02 scand: INFO XYZScanStrategy::Init: initialize DSP driver ... left=0, right=4256
06-11 07:38:02 scand: INFO DSPDriver::SetMargin: left=0, right=4256
06-11 07:38:02 scand: INFO XYZScanStrategy::Init:  left=-387 right=4643 top=0 bottom=946
06-11 07:38:02 scand: INFO XYZScanStrategy::Init : gain700=1 volts700=177.578 gain800=2 volts800=148.184
06-11 07:38:02 scand: INFO ScandScanner::do_scan: two channels
06-11 07:38:02 paneld: INFO testState: transition from 'init' to 'pause'
06-11 07:38:03 paneld: INFO testState: transition from 'pause' to 'scan'
06-11 07:38:03 scand: INFO Lid opened; Scan paused.
06-11 07:38:04 paneld: INFO testState: transition from 'scan' to 'pause'
06-11 07:38:13 paneld: INFO testState: transition from 'pause' to 'scan'
06-11 07:39:23 scand: INFO cmd='/usr/local/bin/plot-laser-log-file'
06-11 07:39:26 scand: INFO plot-laser-log-file: sn='0910-10226'
06-11 07:39:26 scand: INFO plot-laser-log-file: laser data file='/home/laserlog/laser'
06-11 07:39:26 scand: INFO plot-laser-log-file: laser graphic file='/home/laserlog/laser.png'
06-11 07:39:26 scand: INFO plot-laser-log-file: max current: 700=53.9, 800=31.6
06-11 07:39:26 scand: INFO plot-laser-log-file: MAX: X=5683060, YMin=0, YMax=60
06-11 07:39:26 scand: INFO plot-laser-log-file::plot: hours=1578.6
06-11 07:39:26 scand: INFO plot-laser-log-file::plot: X as hours=1579
06-11 07:39:26 scand: INFO plot-laser-log-file::plot: exponent=3.19838213000829
06-11 07:39:26 scand: INFO plot-laser-log-file::plot: ceil exponent=4
06-11 07:39:26 scand: INFO plot-laser-log-file::plot: NX=4, XX=10000
06-11 07:39:26 scand: INFO plot-laser-log-file::plot: left=59, top=366, right=1061, bottom=64
06-11 07:39:26 scand: INFO
06-11 07:39:26 scand: INFO Laser graphic generation required 3 seconds
06-11 07:39:26 scand: INFO **** END-SCAN: GROUP='odyssey', SCAN='2021-06-11-134018' ****
