# Supplementary material for: RTN3 inhibits RIG-I-mediated antiviral responses by impairing TRIM25-mediated K63-linked polyubiquitination
Source: eLife. 2021 Jul 27;10:e68958. doi: 10.7554/eLife.68958 (PMC8315805; doi:10.7554/eLife.68958)
Supplement: Figure 5—source data 1. [file elife-68958-fig5-data1.zip › Figure 5ΓÇôsource data 1/Figure 5 full raw unedited blots files/original_files for A/2020-08-24-204931/2020-08-24-204931.log]

08-24 14:51:41 scand: INFO **** BEGIN-SCAN: GROUP='odyssey', SCAN='2020-08-24-204931' ****
08-24 14:51:41 scand: INFO Serial Number: ODY-2391
08-24 14:51:41 scand: INFO Microscope Serial Number: 0910-10226
08-24 14:51:41 scand: INFO Software Version: 2.1.15
08-24 14:51:41 scand: INFO New doc is: <new><in><scangroup>odyssey</scangroup><scan>2020-08-24-204931</scan><channel>700 800</channel><focus>0</focus><resolution>169</resolution><quality>medium</quality><intensity700>6</intensity700><intensity800>5</intensity800><size><x0>0</x0><y0>0</y0><x1>17</x1><y1>7</y1></size><comment/></in></new>
08-24 14:51:41 scand: INFO res='1', speed='2'
08-24 14:51:41 scand: INFO ScandScanner: bandwidth=600Hz
08-24 14:51:41 scand: INFO ScandScanner: filter_filename=/usr/local/licor/dsp600Hz_rev2.hex
08-24 14:51:41 scand: INFO DSPDriver::SetMargin: left=0, right=640
08-24 14:51:41 scand: INFO XYZScanStrategy::Init: initialize analog driver
08-24 14:51:41 scand: INFO XYZScanStrategy::Init: initialize DSP driver ... left=0, right=8032
08-24 14:51:41 scand: INFO DSPDriver::SetMargin: left=0, right=8032
08-24 14:51:41 scand: INFO XYZScanStrategy::Init:  left=-387 right=8422 top=0 bottom=3308
08-24 14:51:41 scand: INFO XYZScanStrategy::Init : gain700=2 volts700=159.121 gain800=1 volts800=180.313
08-24 14:51:41 scand: INFO ScandScanner::do_scan: two channels
08-24 14:51:41 paneld: INFO testState: transition from 'init' to 'pause'
08-24 14:51:43 paneld: INFO testState: transition from 'pause' to 'scan'
08-24 14:51:43 scand: INFO Lid opened; Scan paused.
08-24 14:51:43 paneld: INFO testState: transition from 'scan' to 'pause'
08-24 14:51:52 paneld: INFO testState: transition from 'pause' to 'scan'
08-24 14:58:40 scand: INFO cmd='/usr/local/bin/plot-laser-log-file'
08-24 14:58:43 scand: INFO plot-laser-log-file: sn='0910-10226'
08-24 14:58:43 scand: INFO plot-laser-log-file: laser data file='/home/laserlog/laser'
08-24 14:58:43 scand: INFO plot-laser-log-file: laser graphic file='/home/laserlog/laser.png'
08-24 14:58:43 scand: INFO plot-laser-log-file: max current: 700=53.9, 800=31.6
08-24 14:58:43 scand: INFO plot-laser-log-file: MAX: X=4670838, YMin=0, YMax=60
08-24 14:58:43 scand: INFO plot-laser-log-file::plot: hours=1297.5
08-24 14:58:43 scand: INFO plot-laser-log-file::plot: X as hours=1298
08-24 14:58:43 scand: INFO plot-laser-log-file::plot: exponent=3.11327469246435
08-24 14:58:43 scand: INFO plot-laser-log-file::plot: ceil exponent=4
08-24 14:58:43 scand: INFO plot-laser-log-file::plot: NX=4, XX=10000
08-24 14:58:43 scand: INFO plot-laser-log-file::plot: left=59, top=366, right=1061, bottom=64
08-24 14:58:43 scand: INFO
08-24 14:58:43 scand: INFO Laser graphic generation required 3 seconds
08-24 14:58:43 scand: INFO **** END-SCAN: GROUP='odyssey', SCAN='2020-08-24-204931' ****
