# Supplementary material for: RTN3 inhibits RIG-I-mediated antiviral responses by impairing TRIM25-mediated K63-linked polyubiquitination
Source: eLife. 2021 Jul 27;10:e68958. doi: 10.7554/eLife.68958 (PMC8315805; doi:10.7554/eLife.68958)
Supplement: Figure 5—figure supplement 1—source data 1. [file elife-68958-fig5-figsupp1-data1.zip › Figure 5-figure supplement 1ΓÇôsource data 1/Figure 5-figure supplement 1 full raw unedited blots files/original_files for C/2021-02-28-185948/2021-02-28-185948.log]

02-28 02:36:54 scand: INFO **** BEGIN-SCAN: GROUP='odyssey', SCAN='2021-02-28-185948' ****
02-28 02:36:54 scand: INFO Serial Number: ODY-2447
02-28 02:36:54 scand: INFO Microscope Serial Number: 0912-10070
02-28 02:36:54 scand: INFO Software Version: 2.1.15
02-28 02:36:54 scand: INFO New doc is: <new><in><scangroup>odyssey</scangroup><scan>2021-02-28-185948</scan><channel>700 800</channel><focus>0</focus><resolution>84</resolution><quality>medium</quality><intensity700>5</intensity700><intensity800>3</intensity800><size><x0>0</x0><y0>0</y0><x1>5</x1><y1>5</y1></size><comment/></in></new>
02-28 02:36:54 scand: INFO res='2', speed='2'
02-28 02:36:54 scand: INFO ScandScanner: bandwidth=1200Hz
02-28 02:36:54 scand: INFO ScandScanner: filter_filename=/usr/local/licor/dsp1200Hz_rev2.hex
02-28 02:36:54 scand: INFO DSPDriver::SetMargin: left=0, right=640
02-28 02:36:54 scand: INFO do_warmup: not cooler min time
02-28 02:36:54 scand: INFO do_warmup: set COOLING state
02-28 02:36:54 python:  INFO ageOffDataFiles:  Space Requested:  10485760L  Space Available:  62576910336L
02-28 02:36:55 paneld: INFO testState: transition from 'init' to 'pause'
02-28 02:36:55 paneld: INFO testState: transition from 'pause' to 'cooling'
02-28 02:37:25 scand: INFO Laser cooler control: controlled (19<=20.0649<=21)
02-28 02:37:25 scand: INFO XYZScanStrategy::Init: initialize analog driver
02-28 02:37:25 scand: INFO XYZScanStrategy::Init: initialize DSP driver ... left=0, right=2360
02-28 02:37:25 scand: INFO DSPDriver::SetMargin: left=0, right=2360
02-28 02:37:25 scand: INFO XYZScanStrategy::Init:  left=-387 right=2750 top=0 bottom=2362
02-28 02:37:25 scand: INFO XYZScanStrategy::Init : gain700=1 volts700=174.16 gain800=0 volts800=173.477
02-28 02:37:25 scand: INFO ScandScanner::do_scan: two channels
02-28 02:37:26 paneld: INFO testState: transition from 'cooling' to 'scan'
02-28 02:37:26 scand: INFO Lid opened; Scan paused.
02-28 02:37:26 paneld: INFO testState: transition from 'scan' to 'pause'
02-28 02:37:36 paneld: INFO testState: transition from 'pause' to 'scan'
02-28 02:41:12 scand: INFO cmd='/usr/local/bin/plot-laser-log-file'
02-28 02:41:13 scand: INFO plot-laser-log-file: sn='0912-10070'
02-28 02:41:13 scand: INFO plot-laser-log-file: laser data file='/home/laserlog/laser'
02-28 02:41:13 scand: INFO plot-laser-log-file: laser graphic file='/home/laserlog/laser.png'
02-28 02:41:13 scand: INFO plot-laser-log-file: max current: 700=53.3, 800=32.2
02-28 02:41:13 scand: INFO plot-laser-log-file: MAX: X=1884190, YMin=0, YMax=59
02-28 02:41:13 scand: INFO plot-laser-log-file::plot: hours=523.4
02-28 02:41:13 scand: INFO plot-laser-log-file::plot: X as hours=524
02-28 02:41:13 scand: INFO plot-laser-log-file::plot: exponent=2.71933128698373
02-28 02:41:13 scand: INFO plot-laser-log-file::plot: ceil exponent=3
02-28 02:41:13 scand: INFO plot-laser-log-file::plot: NX=3, XX=1000
02-28 02:41:13 scand: INFO plot-laser-log-file::plot: left=59, top=366, right=1061, bottom=64
02-28 02:41:13 scand: INFO
02-28 02:41:13 scand: INFO Laser graphic generation required 1 seconds
02-28 02:41:13 scand: INFO **** END-SCAN: GROUP='odyssey', SCAN='2021-02-28-185948' ****
