# Supplementary material for: RTN3 inhibits RIG-I-mediated antiviral responses by impairing TRIM25-mediated K63-linked polyubiquitination
Source: eLife. 2021 Jul 27;10:e68958. doi: 10.7554/eLife.68958 (PMC8315805; doi:10.7554/eLife.68958)
Supplement: Figure 5—figure supplement 1—source data 1. [file elife-68958-fig5-figsupp1-data1.zip › Figure 5-figure supplement 1ΓÇôsource data 1/Figure 5-figure supplement 1 full raw unedited blots files/original_files for A/2020-06-21-142240/a-GFP RIGI GFP T25/Experiment.data]

Header	LI-COR Odyssey/Aerius Data File
Version	1.0.2
Warning	WARNING! This file format is required for LI-COR Applications. DO NOT MODIFY DATA!
Type	Experiment
Project	20200615
Scan	2020-06-21-142240
Analysis	a-GFP RIGI GFP T25
BarCode	
App Name	Odyssey
..	 
FeatureType	Name	ScanName	Experiment Vers	State	LastLinkNum	Zoom	Original	ViewWidth	ViewHeight	ViewMode	ICW Subt Backgnd	ICW Calc Ratio	ICW RatioToMaxChan	ICW RowLinks	ICW Parms Changed	Is Full Scan	Background Method	Backgnd Border Pixels	Backgnd Segment Type	Background Lane Backgnd	Opened Image View	ICW Row Analysis	ICW Column Analysis	ICW Z-Factor Analysis
Experiment	a-GFP RIGI GFP T25	2020-06-21-142240	LI-COR EXP 1.6	0	-1	100	true	566	143	0	true	true	700	none	true	true	User-Defined	3	All	false	false	false	false	false
Remark	
