# Supplementary material for: RTN3 inhibits RIG-I-mediated antiviral responses by impairing TRIM25-mediated K63-linked polyubiquitination
Source: eLife. 2021 Jul 27;10:e68958. doi: 10.7554/eLife.68958 (PMC8315805; doi:10.7554/eLife.68958)
Supplement: Figure 6—source data 1. [file elife-68958-fig6-data1.zip]

Archive with 65 entries (53 files):
- Figure 6ΓÇôsource data 1/
- __MACOSX/._Figure 6ΓÇôsource data 1
- Figure 6ΓÇôsource data 1/Figure 6 uncropped blots with bands labelled .ai
- __MACOSX/Figure 6ΓÇôsource data 1/._Figure 6 uncropped blots with bands labelled .ai
- Figure 6ΓÇôsource data 1/.DS_Store
- __MACOSX/Figure 6ΓÇôsource data 1/._.DS_Store
- Figure 6ΓÇôsource data 1/Figure 6 full raw unedited blots files/
- __MACOSX/Figure 6ΓÇôsource data 1/._Figure 6 full raw unedited blots files
- Figure 6ΓÇôsource data 1/Figure 6 full raw unedited blots files/original_files for D/
- __MACOSX/Figure 6ΓÇôsource data 1/Figure 6 full raw unedited blots files/._original_files for D
- Figure 6ΓÇôsource data 1/Figure 6 full raw unedited blots files/original_files for B/
- __MACOSX/Figure 6ΓÇôsource data 1/Figure 6 full raw unedited blots files/._original_files for B
- Figure 6ΓÇôsource data 1/Figure 6 full raw unedited blots files/.DS_Store
- __MACOSX/Figure 6ΓÇôsource data 1/Figure 6 full raw unedited blots files/._.DS_Store
- Figure 6ΓÇôsource data 1/Figure 6 full raw unedited blots files/original_files for D/.DS_Store
- __MACOSX/Figure 6ΓÇôsource data 1/Figure 6 full raw unedited blots files/original_files for D/._.DS_Store
- Figure 6ΓÇôsource data 1/Figure 6 full raw unedited blots files/original_files for D/2020-09-15-104145/
- __MACOSX/Figure 6ΓÇôsource data 1/Figure 6 full raw unedited blots files/original_files for D/._2020-09-15-104145
- Figure 6ΓÇôsource data 1/Figure 6 full raw unedited blots files/original_files for D/2020-09-14-110707/
- __MACOSX/Figure 6ΓÇôsource data 1/Figure 6 full raw unedited blots files/original_files for D/._2020-09-14-110707
- Figure 6ΓÇôsource data 1/Figure 6 full raw unedited blots files/original_files for D/2020-09-14-111915/
- __MACOSX/Figure 6ΓÇôsource data 1/Figure 6 full raw unedited blots files/original_files for D/._2020-09-14-111915
- Figure 6ΓÇôsource data 1/Figure 6 full raw unedited blots files/original_files for B/2020-09-17-141511/
- __MACOSX/Figure 6ΓÇôsource data 1/Figure 6 full raw unedited blots files/original_files for B/._2020-09-17-141511
- Figure 6ΓÇôsource data 1/Figure 6 full raw unedited blots files/original_files for D/2020-09-15-104145/700.TIF
- Figure 6ΓÇôsource data 1/Figure 6 full raw unedited blots files/original_files for D/2020-09-15-104145/2020-09-15-104145_a-HA Rt3 endo Rt3 Actin_TH.jpg
- Figure 6ΓÇôsource data 1/Figure 6 full raw unedited blots files/original_files for D/2020-09-15-104145/2020-09-15-104145.log
- Figure 6ΓÇôsource data 1/Figure 6 full raw unedited blots files/original_files for D/2020-09-15-104145/800.TIF
- Figure 6ΓÇôsource data 1/Figure 6 full raw unedited blots files/original_files for D/2020-09-15-104145/a-HA Rt3 endo Rt3 Actin/
- __MACOSX/Figure 6ΓÇôsource data 1/Figure 6 full raw unedited blots files/original_files for D/2020-09-15-104145/._a-HA Rt3 endo Rt3 Actin
- Figure 6ΓÇôsource data 1/Figure 6 full raw unedited blots files/original_files for D/2020-09-15-104145/2020-09-15-104145.scn
- Figure 6ΓÇôsource data 1/Figure 6 full raw unedited blots files/original_files for D/2020-09-14-110707/700.TIF
- Figure 6ΓÇôsource data 1/Figure 6 full raw unedited blots files/original_files for D/2020-09-14-110707/2020-09-14-110707_a-HA-ev HA-Rt3_TH.jpg
- Figure 6ΓÇôsource data 1/Figure 6 full raw unedited blots files/original_files for D/2020-09-14-110707/2020-09-14-110707.log
- Figure 6ΓÇôsource data 1/Figure 6 full raw unedited blots files/original_files for D/2020-09-14-110707/2020-09-14-110707_a-HA-Rt3 DMEM VSV_TH.jpg
- Figure 6ΓÇôsource data 1/Figure 6 full raw unedited blots files/original_files for D/2020-09-14-110707/2020-09-14-110707.scn
- Figure 6ΓÇôsource data 1/Figure 6 full raw unedited blots files/original_files for D/2020-09-14-110707/a-HA-ev HA-Rt3/
- __MACOSX/Figure 6ΓÇôsource data 1/Figure 6 full raw unedited blots files/original_files for D/2020-09-14-110707/._a-HA-ev HA-Rt3
- Figure 6ΓÇôsource data 1/Figure 6 full raw unedited blots files/original_files for D/2020-09-14-110707/800.TIF
- Figure 6ΓÇôsource data 1/Figure 6 full raw unedited blots files/original_files for D/2020-09-14-111915/700.TIF
- Figure 6ΓÇôsource data 1/Figure 6 full raw unedited blots files/original_files for D/2020-09-14-111915/2020-09-14-111915.log
- Figure 6ΓÇôsource data 1/Figure 6 full raw unedited blots files/original_files for D/2020-09-14-111915/2020-09-14-111915_a-Actin_TH.jpg
- Figure 6ΓÇôsource data 1/Figure 6 full raw unedited blots files/original_files for D/2020-09-14-111915/800.TIF
- Figure 6ΓÇôsource data 1/Figure 6 full raw unedited blots files/original_files for D/2020-09-14-111915/2020-09-14-111915.scn
- Figure 6ΓÇôsource data 1/Figure 6 full raw unedited blots files/original_files for D/2020-09-14-111915/a-Actin/
- __MACOSX/Figure 6ΓÇôsource data 1/Figure 6 full raw unedited blots files/original_files for D/2020-09-14-111915/._a-Actin
- Figure 6ΓÇôsource data 1/Figure 6 full raw unedited blots files/original_files for B/2020-09-17-141511/700.TIF
- Figure 6ΓÇôsource data 1/Figure 6 full raw unedited blots files/original_files for B/2020-09-17-141511/2020-09-17-141511.scn
- Figure 6ΓÇôsource data 1/Figure 6 full raw unedited blots files/original_files for B/2020-09-17-141511/a-Actin a-Rtn3/
- __MACOSX/Figure 6ΓÇôsource data 1/Figure 6 full raw unedited blots files/original_files for B/2020-09-17-141511/._a-Actin a-Rtn3
- Figure 6ΓÇôsource data 1/Figure 6 full raw unedited blots files/original_files for B/2020-09-17-141511/800.TIF
- Figure 6ΓÇôsource data 1/Figure 6 full raw unedited blots files/original_files for B/2020-09-17-141511/2020-09-17-141511_a-Actin a-Rtn3_TH.jpg
- Figure 6ΓÇôsource data 1/Figure 6 full raw unedited blots files/original_files for B/2020-09-17-141511/2020-09-17-141511.log
- Figure 6ΓÇôsource data 1/Figure 6 full raw unedited blots files/original_files for D/2020-09-15-104145/a-HA Rt3 endo Rt3 Actin/Analysis.data
- Figure 6ΓÇôsource data 1/Figure 6 full raw unedited blots files/original_files for D/2020-09-15-104145/a-HA Rt3 endo Rt3 Actin/SizeStdNet.data
- Figure 6ΓÇôsource data 1/Figure 6 full raw unedited blots files/original_files for D/2020-09-15-104145/a-HA Rt3 endo Rt3 Actin/Experiment.data
- Figure 6ΓÇôsource data 1/Figure 6 full raw unedited blots files/original_files for D/2020-09-14-110707/a-HA-ev HA-Rt3/Analysis.data
- Figure 6ΓÇôsource data 1/Figure 6 full raw unedited blots files/original_files for D/2020-09-14-110707/a-HA-ev HA-Rt3/SizeStdNet.data
- Figure 6ΓÇôsource data 1/Figure 6 full raw unedited blots files/original_files for D/2020-09-14-110707/a-HA-ev HA-Rt3/Experiment.data
- Figure 6ΓÇôsource data 1/Figure 6 full raw unedited blots files/original_files for D/2020-09-14-111915/a-Actin/Analysis.data
- Figure 6ΓÇôsource data 1/Figure 6 full raw unedited blots files/original_files for D/2020-09-14-111915/a-Actin/SizeStdNet.data
- Figure 6ΓÇôsource data 1/Figure 6 full raw unedited blots files/original_files for D/2020-09-14-111915/a-Actin/Experiment.data
- Figure 6ΓÇôsource data 1/Figure 6 full raw unedited blots files/original_files for B/2020-09-17-141511/a-Actin a-Rtn3/Analysis.data
- Figure 6ΓÇôsource data 1/Figure 6 full raw unedited blots files/original_files for B/2020-09-17-141511/a-Actin a-Rtn3/SizeStdNet.data
- Figure 6ΓÇôsource data 1/Figure 6 full raw unedited blots files/original_files for B/2020-09-17-141511/a-Actin a-Rtn3/Experiment.data
