# Supplementary material for: RTN3 inhibits RIG-I-mediated antiviral responses by impairing TRIM25-mediated K63-linked polyubiquitination
Source: eLife. 2021 Jul 27;10:e68958. doi: 10.7554/eLife.68958 (PMC8315805; doi:10.7554/eLife.68958)
Supplement: Figure 6—source data 1. [file elife-68958-fig6-data1.zip › Figure 6ΓÇôsource data 1/Figure 6 full raw unedited blots files/original_files for D/2020-09-14-110707/2020-09-14-110707.scn]

#Properties Updated
#Mon Sep 14 11:37:09 CST 2020
NumImageNames=2
FocusOffset=0
ImageSetNames=
ExperimentNames=a-HA-ev HA-Rt3
ScannerName=LI-COR Odyssey (ODY-2391)
FileType=LI-COR LI2D SCAN File
ApplicationName=Odyssey
ImageSetNumbers=
Name=2020-09-14-110707
ScanIntensity700=5
ScanArea=0.0,0.0 to 6.0,17.0
Comments=
NumImageSetNames=0
ScanDate=2020, 8, 14
FileVersion=SCAN VERSION 1.7
NumExperimentNames=1
ScanChannels=700 800
NumImageSetNumbers=0
ScanResolution=169.32271
BarCode=
ScanGroup=odyssey
ImageNames=700.TIF, 800.TIF
ScanQuality=medium
ScanIntensity800=6
ScannerScanName=2020-09-14-110707
