# Supplementary material for: RTN3 inhibits RIG-I-mediated antiviral responses by impairing TRIM25-mediated K63-linked polyubiquitination
Source: eLife. 2021 Jul 27;10:e68958. doi: 10.7554/eLife.68958 (PMC8315805; doi:10.7554/eLife.68958)
Supplement: Figure 6—source data 1. [file elife-68958-fig6-data1.zip › Figure 6ΓÇôsource data 1/Figure 6 full raw unedited blots files/original_files for B/2020-09-17-141511/2020-09-17-141511.log]

09-17 08:17:00 scand: INFO **** BEGIN-SCAN: GROUP='odyssey', SCAN='2020-09-17-141511' ****
09-17 08:17:00 scand: INFO Serial Number: ODY-2391
09-17 08:17:00 scand: INFO Microscope Serial Number: 0910-10226
09-17 08:17:00 scand: INFO Software Version: 2.1.15
09-17 08:17:00 scand: INFO New doc is: <new><in><scangroup>odyssey</scangroup><scan>2020-09-17-141511</scan><channel>700 800</channel><focus>0</focus><resolution>169</resolution><quality>medium</quality><intensity700>6</intensity700><intensity800>5</intensity800><size><x0>0</x0><y0>0</y0><x1>9</x1><y1>9</y1></size><comment/></in></new>
09-17 08:17:00 scand: INFO res='1', speed='2'
09-17 08:17:00 scand: INFO ScandScanner: bandwidth=600Hz
09-17 08:17:00 scand: INFO ScandScanner: filter_filename=/usr/local/licor/dsp600Hz_rev2.hex
09-17 08:17:00 scand: INFO DSPDriver::SetMargin: left=0, right=640
09-17 08:17:00 scand: INFO XYZScanStrategy::Init: initialize analog driver
09-17 08:17:00 scand: INFO XYZScanStrategy::Init: initialize DSP driver ... left=0, right=4256
09-17 08:17:00 scand: INFO DSPDriver::SetMargin: left=0, right=4256
09-17 08:17:00 scand: INFO XYZScanStrategy::Init:  left=-387 right=4643 top=0 bottom=4253
09-17 08:17:00 scand: INFO XYZScanStrategy::Init : gain700=2 volts700=159.121 gain800=1 volts800=180.313
09-17 08:17:00 scand: INFO ScandScanner::do_scan: two channels
09-17 08:17:00 paneld: INFO testState: transition from 'init' to 'pause'
09-17 08:17:01 paneld: INFO testState: transition from 'pause' to 'scan'
09-17 08:17:01 scand: INFO Lid opened; Scan paused.
09-17 08:17:01 paneld: INFO testState: transition from 'scan' to 'pause'
09-17 08:17:10 paneld: INFO testState: transition from 'pause' to 'scan'
09-17 08:22:21 scand: INFO cmd='/usr/local/bin/plot-laser-log-file'
09-17 08:22:24 scand: INFO plot-laser-log-file: sn='0910-10226'
09-17 08:22:24 scand: INFO plot-laser-log-file: laser data file='/home/laserlog/laser'
09-17 08:22:24 scand: INFO plot-laser-log-file: laser graphic file='/home/laserlog/laser.png'
09-17 08:22:24 scand: INFO plot-laser-log-file: max current: 700=53.9, 800=31.6
09-17 08:22:24 scand: INFO plot-laser-log-file: MAX: X=4766687, YMin=0, YMax=60
09-17 08:22:24 scand: INFO plot-laser-log-file::plot: hours=1324.1
09-17 08:22:24 scand: INFO plot-laser-log-file::plot: X as hours=1325
09-17 08:22:24 scand: INFO plot-laser-log-file::plot: exponent=3.12221587827283
09-17 08:22:24 scand: INFO plot-laser-log-file::plot: ceil exponent=4
09-17 08:22:24 scand: INFO plot-laser-log-file::plot: NX=4, XX=10000
09-17 08:22:24 scand: INFO plot-laser-log-file::plot: left=59, top=366, right=1061, bottom=64
09-17 08:22:24 scand: INFO
09-17 08:22:24 scand: INFO Laser graphic generation required 3 seconds
09-17 08:22:24 scand: INFO **** END-SCAN: GROUP='odyssey', SCAN='2020-09-17-141511' ****
