# Supplementary material for: RTN3 inhibits RIG-I-mediated antiviral responses by impairing TRIM25-mediated K63-linked polyubiquitination
Source: eLife. 2021 Jul 27;10:e68958. doi: 10.7554/eLife.68958 (PMC8315805; doi:10.7554/eLife.68958)
Supplement: Figure 6—source data 1. [file elife-68958-fig6-data1.zip › Figure 6ΓÇôsource data 1/Figure 6 full raw unedited blots files/original_files for D/2020-09-15-104145/a-HA Rt3 endo Rt3 Actin/Experiment.data]

Header	LI-COR Odyssey/Aerius Data File
Version	1.0.2
Warning	WARNING! This file format is required for LI-COR Applications. DO NOT MODIFY DATA!
Type	Experiment
Project	20200911
Scan	2020-09-15-104145
Analysis	a-HA Rt3 endo Rt3 Actin
BarCode	
App Name	Odyssey
..	 
FeatureType	Name	ScanName	Experiment Vers	State	LastLinkNum	Zoom	Original	ViewWidth	ViewHeight	ViewMode	ICW Subt Backgnd	ICW Calc Ratio	ICW RatioToMaxChan	ICW RowLinks	ICW Parms Changed	Is Full Scan	Background Method	Backgnd Border Pixels	Backgnd Segment Type	Background Lane Backgnd	Opened Image View	ICW Row Analysis	ICW Column Analysis	ICW Z-Factor Analysis
Experiment	a-HA Rt3 endo Rt3 Actin	2020-09-15-104145	LI-COR EXP 1.6	0	-1	100	true	868	597	0	true	true	700	none	false	true	User-Defined	3	All	false	false	false	false	false
Remark	
